# Supplementary material for: Spontaneous formation of autocatalytic sets with self-replicating inorganic metal oxide clusters
Source: Proc Natl Acad Sci U S A. 2020 May 5;117(20):10699–705. doi: 10.1073/pnas.1921536117 (PMC7245103; doi:10.1073/pnas.1921536117)
Supplement: Supplementary File [file pnas.1921536117.sd01.txt]

 
data_wx8872twin5
 
_audit_creation_method            'SHELXL-2018/3'
_shelx_SHELXL_version_number      '2018/3'
_chemical_name_systematic         ?
_chemical_name_common             ?
_chemical_melting_point           ?
_chemical_formula_moiety          ?
_chemical_formula_sum
 'C48 H632 Ce4 K Mo136 N16 O704 P S16' 
_chemical_formula_weight          26893.01

loop_
 _atom_type_symbol
 _atom_type_description
 _atom_type_scat_dispersion_real
 _atom_type_scat_dispersion_imag
 _atom_type_scat_source
 'Mo'  'Mo'  -1.6832   0.6857
 'International Tables Vol C Tables 4.2.6.8 and 6.1.1.4'
 'Ce'  'Ce'  -0.2486   2.6331
 'International Tables Vol C Tables 4.2.6.8 and 6.1.1.4'
 'P'  'P'   0.1023   0.0942
 'International Tables Vol C Tables 4.2.6.8 and 6.1.1.4'
 'K'  'K'   0.2009   0.2494
 'International Tables Vol C Tables 4.2.6.8 and 6.1.1.4'
 'S'  'S'   0.1246   0.1234
 'International Tables Vol C Tables 4.2.6.8 and 6.1.1.4'
 'O'  'O'   0.0106   0.0060
 'International Tables Vol C Tables 4.2.6.8 and 6.1.1.4'
 'N'  'N'   0.0061   0.0033
 'International Tables Vol C Tables 4.2.6.8 and 6.1.1.4'
 'C'  'C'   0.0033   0.0016
 'International Tables Vol C Tables 4.2.6.8 and 6.1.1.4'
 'H'  'H'   0.0000   0.0000
 'International Tables Vol C Tables 4.2.6.8 and 6.1.1.4'
 
_space_group_crystal_system       monoclinic
_space_group_IT_number            12
_space_group_name_H-M_alt         'C 2/m'
_space_group_name_Hall            '-C 2y'
 
_shelx_space_group_comment
;
The symmetry employed for this shelxl refinement is uniquely defined
by the following loop, which should always be used as a source of
symmetry information in preference to the above space-group names.
They are only intended as comments.
;
 
loop_
 _space_group_symop_operation_xyz
 'x, y, z'
 '-x, y, -z'
 'x+1/2, y+1/2, z'
 '-x+1/2, y+1/2, -z'
 '-x, -y, -z'
 'x, -y, z'
 '-x+1/2, -y+1/2, -z'
 'x+1/2, -y+1/2, z'
 
_cell_length_a                    50.153(4)
_cell_length_b                    41.799(4)
_cell_length_c                    36.738(3)
_cell_angle_alpha                 90
_cell_angle_beta                  97.056(6)
_cell_angle_gamma                 90
_cell_volume                      76432(12)
_cell_formula_units_Z             4
_cell_measurement_temperature     150(2)
_cell_measurement_reflns_used     9762
_cell_measurement_theta_min       2.25
_cell_measurement_theta_max       25.4
 
_exptl_crystal_description        block
_exptl_crystal_colour             blue
_exptl_crystal_density_meas       .
_exptl_crystal_density_method     none
_exptl_crystal_density_diffrn     2.337          
_exptl_crystal_F_000              51592
_exptl_transmission_factor_min    ?
_exptl_transmission_factor_max    ?
_exptl_crystal_size_max           0.100
_exptl_crystal_size_mid           0.050
_exptl_crystal_size_min           0.050
_exptl_absorpt_coefficient_mu     2.546
_shelx_estimated_absorpt_T_min    0.785
_shelx_estimated_absorpt_T_max    0.883
_exptl_absorpt_correction_type    empirical
_exptl_absorpt_correction_T_min   0.446
_exptl_absorpt_correction_T_max   0.562
_exptl_absorpt_process_details    twinabs
_exptl_absorpt_special_details    ?
_diffrn_ambient_temperature       150(2)
_diffrn_radiation_wavelength      0.71073
_diffrn_radiation_type            MoK\a
_diffrn_source                    '1uS Microfocus x-ray'
_diffrn_measurement_device_type   'Bruker Apex II Quasar'
_diffrn_measurement_method        '\w & \f scans'
_diffrn_detector_area_resol_mean  ?
_diffrn_reflns_number             44392
_diffrn_reflns_av_unetI/netI      0.0839
_diffrn_reflns_av_R_equivalents   0.0561
_diffrn_reflns_limit_h_min        -61
_diffrn_reflns_limit_h_max        60
_diffrn_reflns_limit_k_min        0
_diffrn_reflns_limit_k_max        51
_diffrn_reflns_limit_l_min        0
_diffrn_reflns_limit_l_max        44
_diffrn_reflns_theta_min          0.636
_diffrn_reflns_theta_max          25.886
_diffrn_reflns_theta_full         25.242
_diffrn_measured_fraction_theta_max   0.566
_diffrn_measured_fraction_theta_full  0.586
_diffrn_reflns_Laue_measured_fraction_max    0.566
_diffrn_reflns_Laue_measured_fraction_full   0.586
_diffrn_reflns_point_group_measured_fraction_max   0.566
_diffrn_reflns_point_group_measured_fraction_full  0.586
_reflns_number_total              44392
_reflns_number_gt                 30831
_reflns_threshold_expression      'I > 2\s(I)'
_reflns_Friedel_coverage          0.000
_reflns_Friedel_fraction_max      .
_reflns_Friedel_fraction_full     .
 
_reflns_special_details
;
 _reflns_Friedel_fraction is defined as the number of unique
 Friedel pairs measured divided by the number that would be
 possible theoretically, ignoring centric projections and
 systematic absences. Completness statistics refer to single and
 composite reflections containing twin component 1 only.
;
 
_computing_data_collection        Apex2
_computing_cell_refinement        Apex2
_computing_data_reduction         Apex2
_computing_structure_solution     'SHELXL-97 (Sheldrick, 2008)'
_computing_structure_refinement   'SHELXL-2016/6 (Sheldrick, 2016)'
_computing_molecular_graphics     Diamond3
_computing_publication_material   WinGX
_refine_special_details
;
 Refined as a 2-component twin.
;
_refine_ls_structure_factor_coef  Fsqd
_refine_ls_matrix_type            full
_refine_ls_weighting_scheme       calc
_refine_ls_weighting_details
'w=1/[\s^2^(Fo^2^)+(0.0992P)^2^+13302.5488P] where P=(Fo^2^+2Fc^2^)/3'
_atom_sites_solution_primary      'direct methods'
_atom_sites_solution_secondary    difmap
_atom_sites_solution_hydrogens    .
_refine_ls_hydrogen_treatment     undef
_refine_ls_extinction_method      none
_refine_ls_extinction_coef        .
_refine_ls_number_reflns          44392
_refine_ls_number_parameters      3633
_refine_ls_number_restraints      1576
_refine_ls_R_factor_all           0.1543
_refine_ls_R_factor_gt            0.0995
_refine_ls_wR_factor_ref          0.3076
_refine_ls_wR_factor_gt           0.2440
_refine_ls_goodness_of_fit_ref    1.131
_refine_ls_restrained_S_all       1.115
_refine_ls_shift/su_max           0.001
_refine_ls_shift/su_mean          0.000
 
loop_
 _atom_site_label
 _atom_site_type_symbol
 _atom_site_fract_x
 _atom_site_fract_y
 _atom_site_fract_z
 _atom_site_U_iso_or_equiv
 _atom_site_adp_type
 _atom_site_occupancy
 _atom_site_site_symmetry_order  
 _atom_site_calc_flag
 _atom_site_refinement_flags_posn
 _atom_site_refinement_flags_adp
 _atom_site_refinement_flags_occupancy
 _atom_site_disorder_assembly
 _atom_site_disorder_group
Mo1 Mo -0.01419(6) 0.500000 0.22899(9) 0.0283(8) Uani 1 2 d S T P . .
Mo2 Mo -0.06056(4) 0.45167(5) 0.17590(6) 0.0281(6) Uani 1 1 d . . . . .
Mo3 Mo -0.03578(4) 0.36823(6) 0.18337(6) 0.0292(6) Uani 1 1 d . . . . .
Mo4 Mo -0.03998(4) 0.37104(5) 0.27343(6) 0.0289(6) Uani 1 1 d . . . . .
Mo5 Mo 0.01510(4) 0.36039(5) 0.33010(6) 0.0277(6) Uani 1 1 d . . . . .
Mo6 Mo 0.00291(4) 0.29133(5) 0.19674(6) 0.0281(6) Uani 1 1 d . . . . .
Mo7 Mo 0.06624(4) 0.30014(6) 0.15641(6) 0.0324(6) Uani 1 1 d . . . . .
Mo8 Mo 0.12404(5) 0.18983(5) 0.31689(7) 0.0320(6) Uani 1 1 d . . . . .
Mo9 Mo 0.18898(4) 0.15103(5) 0.23345(7) 0.0309(6) Uani 1 1 d . . . . .
Mo10 Mo 0.22975(7) 0.21016(4) 0.27087(5) 0.0319(5) Uani 1 1 d . . . . .
Mo11 Mo 0.23817(7) 0.21183(4) 0.36320(5) 0.0321(5) Uani 1 1 d . . . . .
Mo12 Mo 0.27499(4) 0.16072(6) 0.32396(7) 0.0328(6) Uani 1 1 d . . . . .
Mo13 Mo 0.26338(5) 0.15089(5) 0.23329(7) 0.0312(6) Uani 1 1 d . . . . .
Mo14 Mo 0.34375(5) 0.18952(6) 0.31619(7) 0.0322(6) Uani 1 1 d . . . . .
Mo15 Mo 0.37230(4) 0.30061(6) 0.15702(7) 0.0346(6) Uani 1 1 d . . . . .
Mo16 Mo 0.44274(4) 0.29199(6) 0.19623(7) 0.0336(6) Uani 1 1 d . . . . .
Mo17 Mo 0.47904(4) 0.36824(5) 0.18274(7) 0.0339(6) Uani 1 1 d . . . . .
Mo18 Mo 0.50001(4) 0.37109(5) 0.27273(7) 0.0317(6) Uani 1 1 d . . . . .
Mo19 Mo 0.45537(4) 0.36063(5) 0.32968(7) 0.0312(6) Uani 1 1 d . . . . .
Mo20 Mo 0.46571(6) 0.500000 0.22834(10) 0.0361(10) Uani 1 2 d S T P . .
Mo21 Mo -0.02163(6) 0.500000 0.13650(9) 0.0281(8) Uani 1 2 d S T P . .
Mo22 Mo 0.19392(5) 0.16037(5) 0.32358(7) 0.0321(6) Uani 1 1 d . . . . .
Mo23 Mo 0.03657(6) 0.500000 0.10248(10) 0.0327(9) Uani 1 2 d S T P . .
Mo24 Mo 0.06123(5) 0.40159(5) 0.38455(6) 0.0323(6) Uani 1 1 d . . . . .
Mo25 Mo 0.09109(5) 0.34982(6) 0.07965(7) 0.0396(7) Uani 1 1 d . . . . .
Mo26 Mo 0.45966(4) 0.29334(5) 0.28661(7) 0.0321(6) Uani 1 1 d . . . . .
Mo27 Mo 0.41901(5) 0.40166(6) 0.38427(7) 0.0384(7) Uani 1 1 d . . . . .
Mo28 Mo 0.50251(4) 0.45142(6) 0.17514(7) 0.0342(6) Uani 1 1 d . . . . .
Mo29 Mo 0.31042(5) 0.30978(6) 0.43296(7) 0.0409(7) Uani 1 1 d . . . . .
Mo30 Mo 0.29857(5) 0.24355(6) 0.35867(7) 0.0375(7) Uani 1 1 d . . . . .
Mo31 Mo 0.17662(5) 0.24384(6) 0.35887(7) 0.0353(7) Uani 1 1 d . . . . .
Mo32 Mo 0.00283(4) 0.29308(5) 0.28706(6) 0.0281(6) Uani 1 1 d . . . . .
Mo33 Mo 0.39312(8) 0.500000 0.09951(10) 0.0428(10) Uani 1 2 d S T P . .
Mo34 Mo 0.11251(5) 0.25392(6) 0.26190(7) 0.0339(6) Uani 1 1 d . . . . .
Mo35 Mo 0.33334(5) 0.34961(6) 0.07917(7) 0.0408(7) Uani 1 1 d . . . . .
Mo36 Mo 0.10378(4) 0.23505(6) 0.17013(6) 0.0302(6) Uani 1 1 d . . . . .
Mo37 Mo 0.40245(5) 0.31652(6) 0.34316(7) 0.0352(7) Uani 1 1 d . . . . .
Mo38 Mo 0.02266(5) 0.36110(6) 0.23871(7) 0.0363(7) Uani 1 1 d . . . . .
Mo39 Mo 0.17834(5) 0.31022(6) 0.43310(7) 0.0393(7) Uani 1 1 d . . . . .
Mo40 Mo 0.00557(5) 0.42658(6) 0.14003(7) 0.0358(6) Uani 1 1 d . . . . .
Mo41 Mo 0.45642(7) 0.500000 0.13552(10) 0.0374(10) Uani 1 2 d S T P . .
Mo42 Mo 0.40643(5) 0.23585(6) 0.30280(7) 0.0321(6) Uani 1 1 d . . . . .
Mo43 Mo 0.00154(5) 0.43851(6) 0.32616(7) 0.0375(7) Uani 1 1 d . . . . .
Mo44 Mo 0.16951(5) 0.21984(6) 0.17502(7) 0.0400(7) Uani 1 1 d . . . . .
Mo45 Mo 0.05873(4) 0.23560(5) 0.30353(6) 0.0286(6) Uani 1 1 d . . . . .
Mo46 Mo 0.46798(5) 0.43836(6) 0.32583(8) 0.0430(7) Uani 1 1 d . . . . .
Mo47 Mo 0.34498(5) 0.25440(6) 0.26156(7) 0.0360(7) Uani 1 1 d . . . . .
Mo48 Mo -0.06038(4) 0.45560(5) 0.26648(6) 0.0285(6) Uani 1 1 d . . . . .
Mo49 Mo 0.13390(4) 0.28545(6) 0.11711(7) 0.0331(6) Uani 1 1 d . . . . .
Mo50 Mo 0.27253(5) 0.21953(6) 0.17413(8) 0.0431(7) Uani 1 1 d . . . . .
Mo51 Mo 0.05109(4) 0.22472(5) 0.21275(6) 0.0282(6) Uani 1 1 d . . . . .
Mo52 Mo 0.39762(4) 0.22481(5) 0.21230(7) 0.0319(6) Uani 1 1 d . . . . .
Mo53 Mo 0.07031(5) 0.31602(5) 0.34359(7) 0.0322(6) Uani 1 1 d . . . . .
Mo54 Mo 0.43070(5) 0.36152(6) 0.23815(7) 0.0399(7) Uani 1 1 d . . . . .
Mo55 Mo 0.33701(4) 0.23509(6) 0.16970(6) 0.0306(6) Uani 1 1 d . . . . .
Mo56 Mo 0.29739(4) 0.28611(6) 0.11730(7) 0.0375(7) Uani 1 1 d . . . . .
Mo57 Mo 0.51907(4) 0.45578(5) 0.26589(7) 0.0321(6) Uani 1 1 d . . . . .
Mo58 Mo 0.05318(5) 0.42015(6) 0.06600(7) 0.0368(7) Uani 1 1 d . . . . .
Mo59 Mo 0.43055(5) 0.42644(6) 0.13796(8) 0.0407(7) Uani 1 1 d . . . . .
Mo60 Mo 0.24091(8) 0.28583(4) 0.39552(5) 0.0370(5) Uani 1 1 d . . . . .
Mo61 Mo 0.11805(5) 0.35379(6) 0.42106(7) 0.0421(7) Uani 1 1 d . . . . .
Mo62 Mo 0.11812(4) 0.17498(5) 0.22678(7) 0.0304(6) Uani 1 1 d . . . . .
Mo63 Mo 0.36918(5) 0.42013(6) 0.06337(7) 0.0417(7) Uani 1 1 d . . . . .
Mo64 Mo 0.33312(5) 0.17517(5) 0.22622(7) 0.0320(6) Uani 1 1 d . . . . .
Mo65 Mo 0.36823(5) 0.35419(6) 0.42042(7) 0.0433(7) Uani 1 1 d . . . . .
Mo69 Mo 0.15634(8) 0.500000 0.24838(16) 0.0739(16) Uani 1 2 d S T P . .
Mo70 Mo 0.18531(6) 0.45877(9) 0.18194(11) 0.0747(12) Uani 1 1 d . . . . .
Mo71 Mo 0.25819(6) 0.45832(10) 0.18236(11) 0.0801(12) Uani 1 1 d . . . . .
Mo72 Mo 0.29856(9) 0.500000 0.24825(15) 0.0702(16) Uani 1 2 d S T P . .
Mo73 Mo 0.26865(7) 0.45606(8) 0.31909(11) 0.0710(11) Uani 1 1 d . . . . .
Mo74 Mo 0.19975(7) 0.45631(8) 0.31956(12) 0.0784(12) Uani 1 1 d . . . . .
Mo75 Mo 0.22792(11) 0.41492(6) 0.25285(9) 0.0793(9) Uani 1 1 d . . . . .
Ce1 Ce 0.21491(5) 0.27034(3) 0.10841(4) 0.0429(4) Uani 1 1 d . . . . .
Ce2 Ce 0.43368(5) 0.500000 0.39488(7) 0.0453(7) Uani 1 2 d S T P . .
Ce3 Ce 0.04826(5) 0.500000 0.39442(7) 0.0419(7) Uani 1 2 d S T P . .
P1 P 0.2289(3) 0.500000 0.2507(3) 0.046(3) Uani 1 2 d S T P . .
K1 K 0.2492(3) 0.500000 0.4708(2) 0.068(3) Uani 1 2 d S T P A 1
S1 S 0.3463(3) 0.4067(4) 0.2503(5) 0.063(4) Uani 0.528(10) 1 d . U P B 1
S2 S 0.3157(3) 0.3964(3) 0.2795(4) 0.056(4) Uani 0.528(10) 1 d . U P B 1
S3 S 0.1076(2) 0.4023(4) 0.2499(5) 0.065(4) Uani 0.544(10) 1 d D U P C 1
S4 S 0.1474(3) 0.3975(9) 0.2571(12) 0.187(6) Uani 0.544(10) 1 d D U P C 1
S5 S 0.1222(3) 0.2274(2) 0.5138(3) 0.047(3) Uani 0.626(8) 1 d D U P D 1
S6 S 0.1218(3) 0.2697(3) 0.4864(3) 0.050(3) Uani 0.626(8) 1 d D U P D 1
S1' S 0.3102(4) 0.4047(3) 0.2443(6) 0.086(5) Uani 0.472(10) 1 d D U P B 2
S2' S 0.3088(4) 0.3572(3) 0.2516(5) 0.068(4) Uani 0.472(10) 1 d D U P B 2
S3' S 0.1367(4) 0.3968(3) 0.2211(5) 0.073(4) Uani 0.456(10) 1 d D U P C 2
S4' S 0.1482(4) 0.3575(3) 0.2500(4) 0.055(4) Uani 0.456(10) 1 d D U P C 2
S5' S 0.1004(4) 0.2348(6) 0.5481(6) 0.053(4) Uani 0.374(8) 1 d . U P D 2
S6' S 0.0885(4) 0.2634(4) 0.5038(6) 0.047(4) Uani 0.374(8) 1 d . U P D 2
O1 O -0.0773(3) 0.4553(4) 0.2176(4) 0.024(3) Uani 1 1 d . U . . .
O2 O -0.0869(4) 0.4617(4) 0.2878(5) 0.041(4) Uani 1 1 d . U . . .
O3 O -0.0474(3) 0.500000 0.2575(5) 0.008(4) Uiso 1 2 d S . P . .
O4 O -0.0474(4) 0.500000 0.1772(6) 0.020(4) Uani 1 2 d S TU P . .
O5 O -0.0262(3) 0.4564(4) 0.2245(4) 0.025(4) Uani 1 1 d . U . . .
O6 O -0.0854(3) 0.4554(4) 0.1421(4) 0.024(3) Uani 1 1 d . U . . .
O7 O -0.0455(4) 0.500000 0.0999(6) 0.020(4) Uani 1 2 d S TU P . .
O8 O 0.0035(4) 0.500000 0.1897(6) 0.030(4) Uani 1 2 d S TU P . .
O9 O -0.0269(3) 0.4552(3) 0.1504(4) 0.023(3) Uani 1 1 d . U . . .
O10 O 0.0120(4) 0.500000 0.2643(7) 0.032(5) Uani 1 2 d S TU P . .
O11 O -0.0542(3) 0.4069(4) 0.1793(4) 0.025(3) Uani 1 1 d . U . . .
O12 O -0.0235(4) 0.4184(5) 0.0895(6) 0.054(4) Uani 1 1 d . U . . .
O13 O -0.0099(3) 0.3901(4) 0.1522(4) 0.027(4) Uani 1 1 d . U . . .
O14 O 0.0045(3) 0.4723(3) 0.1177(4) 0.021(3) Uani 1 1 d . U . . .
O15 O 0.0089(5) 0.500000 0.0494(7) 0.038(5) Uani 1 2 d S TU P . .
O16 O 0.0481(4) 0.4668(4) 0.0816(5) 0.039(4) Uani 1 1 d . U . . .
O17 O 0.0248(3) 0.4179(4) 0.0354(4) 0.026(4) Uani 1 1 d . U . . .
O18 O 0.0776(3) 0.4288(4) 0.0398(5) 0.034(4) Uani 1 1 d . U . . .
O19 O 0.0588(4) 0.3762(4) 0.0752(5) 0.042(4) Uani 1 1 d . U . . .
O20 O -0.0533(3) 0.3466(4) 0.1514(4) 0.023(3) Uani 1 1 d . U . . .
O21 O -0.0510(3) 0.3566(4) 0.2261(4) 0.028(4) Uiso 1 1 d . . . . .
O22 O -0.0072(3) 0.3911(4) 0.2320(5) 0.029(4) Uani 1 1 d . U . . .
O23 O -0.0566(3) 0.4101(5) 0.2664(5) 0.044(4) Uani 1 1 d . U . . .
O24 O -0.0298(3) 0.4556(4) 0.3048(4) 0.027(4) Uani 1 1 d . U . . .
O25 O -0.0601(3) 0.3521(3) 0.2988(4) 0.019(3) Uani 1 1 d . U . . .
O26 O -0.0112(3) 0.3921(4) 0.3086(4) 0.025(4) Uani 1 1 d . U . . .
O27 O 0.0153(3) 0.4661(4) 0.3587(5) 0.034(4) Uani 1 1 d . U . . .
O28 O 0.0669(4) 0.4434(4) 0.3865(5) 0.040(4) Uani 1 1 d . U . . .
O29 O 0.0474(4) 0.3931(5) 0.4248(5) 0.040(4) Uani 1 1 d . U . . .
O30 O 0.0528(3) 0.3571(4) 0.3577(5) 0.033(4) Uani 1 1 d . U . . .
O31 O 0.0980(4) 0.3873(5) 0.3944(6) 0.048(4) Uani 1 1 d . U . . .
O32 O 0.0257(3) 0.4040(3) 0.3525(4) 0.019(3) Uani 1 1 d . U . . .
O33 O -0.0049(3) 0.3470(3) 0.3609(4) 0.016(3) Uani 1 1 d . U . . .
O34 O 0.0213(4) 0.4422(5) 0.2893(6) 0.059(5) Uani 1 1 d . U . . .
O35 O -0.0194(4) 0.2846(4) 0.3173(5) 0.041(4) Uani 1 1 d . U . . .
O36 O -0.0064(3) 0.3418(4) 0.2831(5) 0.032(4) Uani 1 1 d . U . . .
O37 O 0.0298(3) 0.3186(4) 0.3191(4) 0.022(3) Uani 1 1 d . U . . .
O38 O 0.0259(3) 0.2591(3) 0.2938(4) 0.016(3) Uani 1 1 d . U . . .
O39 O 0.0347(3) 0.3736(4) 0.2827(4) 0.027(4) Uani 1 1 d . U . . .
O40 O -0.0144(3) 0.2859(4) 0.2401(4) 0.023(3) Uani 1 1 d . U . . .
O41 O -0.0050(3) 0.3382(4) 0.1994(5) 0.034(4) Uani 1 1 d . U . . .
O42 O 0.0220(3) 0.2515(4) 0.2077(4) 0.024(3) Uani 1 1 d . U . . .
O43 O 0.0308(3) 0.3024(4) 0.1664(5) 0.029(4) Uani 1 1 d . U . . .
O44 O 0.0328(3) 0.3166(4) 0.2437(4) 0.020(3) Uiso 1 1 d . . . . .
O45 O 0.0451(3) 0.3734(4) 0.2109(5) 0.033(4) Uiso 1 1 d . . . . .
O46 O -0.0215(3) 0.2798(4) 0.1647(5) 0.032(4) Uani 1 1 d . U . . .
O47 O 0.0444(3) 0.2687(4) 0.1106(5) 0.034(4) Uani 1 1 d . U . . .
O48 O 0.0691(3) 0.3266(4) 0.1213(5) 0.042(4) Uani 1 1 d . U . . .
O49 O 0.0996(4) 0.2767(5) 0.1420(5) 0.044(4) Uani 1 1 d . U . . .
O50 O 0.0828(3) 0.3182(4) 0.1939(5) 0.039(4) Uani 1 1 d . U . . .
O51 O 0.0684(3) 0.2554(4) 0.1809(4) 0.023(4) Uani 1 1 d . U . . .
O52 O 0.0402(3) 0.1940(3) 0.1862(4) 0.013(3) Uiso 1 1 d . . . . .
O53 O 0.0477(3) 0.2097(4) 0.2596(4) 0.019(3) Uiso 1 1 d . . . . .
O54 O 0.0525(3) 0.2093(4) 0.3357(5) 0.036(4) Uani 1 1 d . U . . .
O55 O 0.0451(4) 0.2964(5) 0.3882(5) 0.042(4) Uani 1 1 d . U . . .
O56 O 0.0724(3) 0.2738(4) 0.3340(4) 0.026(4) Uani 1 1 d . U . . .
O57 O 0.0822(3) 0.3324(4) 0.3078(5) 0.036(4) Uani 1 1 d . U . . .
O58 O 0.0745(4) 0.4103(5) 0.3267(6) 0.057(5) Uani 1 1 d . U . . .
O59 O 0.0962(4) 0.3230(5) 0.3818(6) 0.048(4) Uani 1 1 d . U . . .
O60 O 0.0753(3) 0.2654(4) 0.2565(5) 0.030(4) Uani 1 1 d . U . . .
O61 O 0.1204(3) 0.3272(4) 0.1068(5) 0.042(4) Uani 1 1 d . U . . .
O62 O 0.1388(4) 0.2466(5) 0.1465(5) 0.045(4) Uani 1 1 d . U . . .
O63 O 0.1550(4) 0.1831(5) 0.1309(5) 0.049(4) Uani 1 1 d . U . . .
O64 O 0.1743(4) 0.2472(5) 0.2120(5) 0.050(4) Uani 1 1 d . U . . .
O65 O 0.1912(4) 0.2318(5) 0.1433(6) 0.054(4) Uani 1 1 d . U . . .
O66 O 0.1873(3) 0.1824(4) 0.1924(4) 0.023(3) Uani 1 1 d . U . . .
O67 O 0.1206(3) 0.2656(4) 0.2179(5) 0.033(4) Uani 1 1 d . U . . .
O68 O 0.0890(4) 0.2090(5) 0.1393(5) 0.050(4) Uani 1 1 d . U . . .
O69 O 0.0921(3) 0.2126(4) 0.2174(4) 0.026(4) Uani 1 1 d . U . . .
O70 O 0.1271(3) 0.2823(4) 0.2905(4) 0.030(4) Uani 1 1 d . U . . .
O71 O 0.0994(3) 0.1493(4) 0.2012(5) 0.040(4) Uani 1 1 d . U . . .
O72 O 0.1083(3) 0.1649(4) 0.2720(5) 0.030(4) Uani 1 1 d . U . . .
O73 O 0.1326(3) 0.2052(3) 0.1922(4) 0.025(3) Uani 1 1 d . U . . .
O74 O 0.0990(3) 0.2252(4) 0.3025(4) 0.026(4) Uani 1 1 d . U . . .
O75 O 0.1373(3) 0.2188(3) 0.2690(4) 0.022(3) Uani 1 1 d . U . . .
O76 O 0.1075(3) 0.1708(4) 0.3477(5) 0.037(4) Uani 1 1 d . U . . .
O77 O 0.1594(3) 0.1679(3) 0.3208(4) 0.016(3) Uani 1 1 d . U . . .
O78 O 0.1999(4) 0.1313(5) 0.3570(5) 0.044(4) Uani 1 1 d . U . . .
O79 O 0.1930(3) 0.1335(4) 0.2806(4) 0.025(3) Uani 1 1 d . U . . .
O80 O 0.1916(3) 0.1173(4) 0.2103(5) 0.039(4) Uani 1 1 d . U . . .
O81 O 0.2268(5) 0.1662(3) 0.2418(4) 0.029(3) Uani 1 1 d . U . . .
O82 O 0.2348(5) 0.1741(3) 0.3237(4) 0.031(3) Uani 1 1 d . U . . .
O83 O 0.2555(4) 0.1178(5) 0.2080(5) 0.046(4) Uani 1 1 d . U . . .
O84 O 0.1922(3) 0.1948(4) 0.2729(5) 0.032(4) Uani 1 1 d . U . . .
O85 O 0.1989(3) 0.2039(4) 0.3507(5) 0.038(4) Uani 1 1 d . U . . .
O86 O 0.1512(3) 0.1537(4) 0.2353(5) 0.030(4) Uani 1 1 d . U . . .
O87 O 0.1443(4) 0.2206(4) 0.3457(5) 0.039(4) Uani 1 1 d . U . . .
O88 O 0.1802(4) 0.2615(5) 0.3161(5) 0.046(4) Uani 1 1 d . U . . .
O89 O 0.2163(4) 0.2463(4) 0.3795(5) 0.039(4) Uani 1 1 d . U . . .
O90 O 0.2626(3) 0.2475(4) 0.3819(4) 0.029(4) Uani 1 1 d . U . . .
O91 O 0.2317(4) 0.2367(3) 0.3090(3) 0.024(3) Uani 1 1 d . U . . .
O92 O 0.2268(5) 0.2351(3) 0.2344(3) 0.026(3) Uani 1 1 d . U . . .
O93 O 0.2430(4) 0.2575(3) 0.4518(4) 0.040(4) Uani 1 1 d . U . . .
O94 O 0.2406(4) 0.3047(4) 0.3525(4) 0.048(4) Uani 1 1 d . U . . .
O95 O 0.2153(3) 0.3013(4) 0.4183(4) 0.023(3) Uani 1 1 d . U . . .
O96 O 0.1783(4) 0.3424(5) 0.3838(5) 0.051(4) Uani 1 1 d . U . . .
O97 O 0.1873(4) 0.3421(5) 0.4606(6) 0.049(4) Uani 1 1 d . U . . .
O98 O 0.1398(3) 0.3159(4) 0.4269(4) 0.030(4) Uani 1 1 d . U . . .
O99 O 0.1811(4) 0.2774(5) 0.4637(6) 0.051(4) Uani 1 1 d . U . . .
O100 O 0.1400(4) 0.3601(4) 0.3713(5) 0.048(4) Uani 1 1 d . U . . .
O101 O 0.1677(4) 0.2910(5) 0.1169(5) 0.048(4) Uani 1 1 d . U . . .
O102 O 0.2466(3) 0.2321(4) 0.1428(5) 0.037(4) Uani 1 1 d . U . . .
O103 O 0.2626(3) 0.2895(4) 0.1161(5) 0.035(4) Uani 1 1 d . U . . .
O104 O 0.2615(3) 0.1838(4) 0.1942(4) 0.020(3) Uani 1 1 d . U . . .
O105 O 0.2721(3) 0.2465(4) 0.2083(5) 0.032(4) Uani 1 1 d . U . . .
O106 O 0.3741(3) 0.2539(4) 0.1787(5) 0.032(4) Uani 1 1 d . U . . .
O107 O 0.2999(2) 0.2447(3) 0.1497(4) 0.017(3) Uani 1 1 d . U . . .
O108 O 0.3147(4) 0.2046(3) 0.1906(4) 0.034(4) Uani 1 1 d . U . . .
O109 O 0.3367(3) 0.2759(4) 0.1433(4) 0.025(3) Uani 1 1 d . U . . .
O110 O 0.2990(3) 0.3099(4) 0.1770(4) 0.034(4) Uani 1 1 d . U . . .
O111 O 0.2977(3) 0.2660(3) 0.0779(4) 0.028(3) Uani 1 1 d . U . . .
O112 O 0.3087(3) 0.3242(4) 0.1066(4) 0.035(4) Uani 1 1 d . U . . .
O113 O 0.3623(4) 0.3273(5) 0.1197(6) 0.060(5) Uani 1 1 d . U . . .
O114 O 0.3858(4) 0.2676(5) 0.1074(5) 0.053(4) Uani 1 1 d . U . . .
O115 O 0.3640(3) 0.3196(4) 0.1963(5) 0.032(4) Uani 1 1 d . U . . .
O116 O 0.4071(3) 0.3049(4) 0.1648(4) 0.025(4) Uani 1 1 d . U . . .
O117 O 0.4255(3) 0.2530(4) 0.2064(5) 0.032(4) Uani 1 1 d . U . . .
O118 O 0.4019(4) 0.1930(5) 0.1839(6) 0.055(4) Uani 1 1 d . U . . .
O119 O 0.4077(3) 0.2109(4) 0.2568(4) 0.026(4) Uani 1 1 d . U . . .
O120 O 0.3823(3) 0.2636(4) 0.2564(5) 0.036(4) Uani 1 1 d . U . . .
O121 O 0.3393(4) 0.4300(5) 0.0419(5) 0.049(4) Uani 1 1 d . U . . .
O122 O 0.3757(4) 0.4659(5) 0.0761(6) 0.055(4) Uani 1 1 d . U . . .
O123 O 0.4138(5) 0.500000 0.0439(7) 0.046(5) Uani 1 2 d S TU P . .
O124 O 0.3804(6) 0.500000 0.1423(8) 0.056(5) Uani 1 2 d S TU P . .
O125 O 0.4245(4) 0.4711(5) 0.1164(6) 0.058(5) Uani 1 1 d . U . . .
O126 O 0.4157(4) 0.4370(4) 0.1756(5) 0.041(4) Uani 1 1 d . U . . .
O127 O 0.4489(4) 0.3893(5) 0.1530(6) 0.050(4) Uani 1 1 d . U . . .
O128 O 0.4661(3) 0.4539(4) 0.1513(5) 0.029(4) Uani 1 1 d . U . . .
O129 O 0.4408(5) 0.500000 0.1911(7) 0.036(5) Uani 1 2 d S TU P . .
O130 O 0.4748(6) 0.500000 0.0984(8) 0.054(5) Uani 1 2 d S TU P . .
O131 O 0.4925(5) 0.500000 0.1753(8) 0.044(5) Uani 1 2 d S TU P . .
O132 O 0.5294(3) 0.4559(4) 0.2154(5) 0.036(4) Uani 1 1 d . U . . .
O133 O 0.5504(3) 0.4639(4) 0.2913(5) 0.029(4) Uani 1 1 d . U . . .
O134 O 0.5218(4) 0.4554(5) 0.1398(6) 0.055(5) Uani 1 1 d . U . . .
O135 O 0.4993(3) 0.4095(4) 0.1798(5) 0.032(4) Uani 1 1 d . U . . .
O136 O 0.4788(3) 0.4558(4) 0.2280(5) 0.034(4) Uani 1 1 d . U . . .
O137 O 0.5073(4) 0.500000 0.2583(7) 0.031(5) Uani 1 2 d S TU P . .
O138 O 0.4492(5) 0.500000 0.2630(7) 0.035(5) Uani 1 2 d S TU P . .
O139 O 0.5167(3) 0.4116(4) 0.2657(4) 0.023(3) Uani 1 1 d . U . . .
O140 O 0.4903(4) 0.3433(5) 0.1508(6) 0.046(4) Uani 1 1 d . U . . .
O161 O 0.5233(4) 0.3500(5) 0.2984(5) 0.047(4) Uani 1 1 d . U . . .
O162 O 0.5029(4) 0.3543(4) 0.2281(5) 0.040(4) Uani 1 1 d . U . . .
O163 O 0.4605(3) 0.3901(4) 0.2300(4) 0.027(4) Uani 1 1 d . U . . .
O164 O 0.4809(3) 0.3925(4) 0.3082(4) 0.022(3) Uani 1 1 d . U . . .
O165 O 0.4971(4) 0.4564(4) 0.3070(5) 0.038(4) Uani 1 1 d . U . . .
O166 O 0.5040(4) 0.4255(5) 0.3701(5) 0.046(4) Uani 1 1 d . U . . .
O167 O 0.4409(3) 0.4423(4) 0.2919(4) 0.022(3) Uani 1 1 d . U . . .
O168 O 0.4652(5) 0.4673(6) 0.3593(7) 0.074(5) Uani 1 1 d . U . . .
O169 O 0.4175(4) 0.4423(4) 0.3877(5) 0.040(4) Uani 1 1 d . U . . .
O170 O 0.4504(3) 0.4034(4) 0.3532(5) 0.036(4) Uani 1 1 d . U . . .
O171 O 0.4391(4) 0.3907(5) 0.4241(6) 0.056(5) Uani 1 1 d . U . . .
O172 O 0.3873(3) 0.3869(4) 0.3954(4) 0.026(4) Uani 1 1 d . U . . .
O173 O 0.3336(6) 0.500000 0.2589(8) 0.053(5) Uani 1 2 d S TU P . .
O174 O 0.4248(3) 0.3576(4) 0.3567(5) 0.038(4) Uani 1 1 d . U . . .
O175 O 0.4802(5) 0.3445(6) 0.3616(7) 0.080(5) Uani 1 1 d . U . . .
O176 O 0.4236(3) 0.3748(4) 0.2815(5) 0.031(4) Uani 1 1 d . U . . .
O177 O 0.4386(3) 0.3181(4) 0.3191(5) 0.035(4) Uani 1 1 d . U . . .
O178 O 0.4691(4) 0.3400(4) 0.2817(5) 0.041(4) Uani 1 1 d . U . . .
O179 O 0.4882(3) 0.2845(3) 0.3129(4) 0.017(3) Uani 1 1 d . U . . .
O180 O 0.4237(4) 0.3160(4) 0.2439(5) 0.040(4) Uani 1 1 d . U . . .
O181 O 0.4618(4) 0.2845(5) 0.1645(5) 0.045(4) Uani 1 1 d . U . . .
O182 O 0.4499(3) 0.3396(4) 0.1985(5) 0.030(4) Uani 1 1 d . U . . .
O183 O 0.4673(4) 0.2850(5) 0.2397(5) 0.045(4) Uani 1 1 d . U . . .
O184 O 0.4051(3) 0.3772(4) 0.2112(5) 0.038(4) Uani 1 1 d . U . . .
O185 O 0.4366(3) 0.2594(4) 0.2901(5) 0.036(4) Uani 1 1 d . U . . .
O186 O 0.4330(4) 0.2948(4) 0.3924(5) 0.037(4) Uani 1 1 d . U . . .
O187 O 0.3811(4) 0.3311(4) 0.3058(5) 0.042(4) Uani 1 1 d . U . . .
O188 O 0.3991(4) 0.2724(4) 0.3343(5) 0.039(4) Uani 1 1 d . U . . .
O189 O 0.4193(3) 0.2091(4) 0.3347(5) 0.033(4) Uani 1 1 d . U . . .
O190 O 0.3825(3) 0.3229(4) 0.3772(5) 0.035(4) Uani 1 1 d . U . . .
O191 O 0.3403(5) 0.3620(6) 0.3668(7) 0.075(5) Uani 1 1 d . U . . .
O192 O 0.3453(3) 0.3166(4) 0.4226(5) 0.032(4) Uani 1 1 d . U . . .
O193 O 0.3470(3) 0.1496(4) 0.2014(5) 0.040(4) Uani 1 1 d . U . . .
O194 O 0.3499(3) 0.1672(4) 0.2734(5) 0.033(4) Uani 1 1 d . U . . .
O195 O 0.3662(3) 0.1717(4) 0.3482(4) 0.030(4) Uani 1 1 d . U . . .
O196 O 0.3290(3) 0.2252(3) 0.3481(4) 0.022(3) Uani 1 1 d . U . . .
O197 O 0.3113(4) 0.2147(6) 0.4091(6) 0.066(5) Uani 1 1 d . U . . .
O198 O 0.3117(4) 0.2753(5) 0.3866(6) 0.055(4) Uani 1 1 d . U . . .
O199 O 0.3019(4) 0.3387(5) 0.3815(6) 0.052(4) Uani 1 1 d . U . . .
O200 O 0.3136(4) 0.2793(5) 0.4619(6) 0.054(4) Uani 1 1 d . U . . .
O201 O 0.3070(4) 0.3413(4) 0.4604(5) 0.041(4) Uani 1 1 d . U . . .
O202 O 0.3219(3) 0.2150(4) 0.2662(4) 0.032(4) Uani 1 1 d . U . . .
O203 O 0.3444(3) 0.2086(4) 0.1394(4) 0.023(3) Uani 1 1 d . U . . .
O204 O 0.3588(3) 0.2131(4) 0.2150(5) 0.038(4) Uani 1 1 d . U . . .
O205 O 0.3008(3) 0.1558(4) 0.2322(5) 0.027(4) Uani 1 1 d . U . . .
O206 O 0.2675(4) 0.1339(5) 0.2841(5) 0.045(4) Uani 1 1 d . U . . .
O207 O 0.2865(3) 0.2615(4) 0.3182(5) 0.037(4) Uani 1 1 d . U . . .
O208 O 0.2752(3) 0.2039(3) 0.3477(4) 0.016(3) Uani 1 1 d . U . . .
O210 O 0.2750(4) 0.1360(4) 0.3600(5) 0.036(4) Uani 1 1 d . U . . .
O211 O 0.2417(5) 0.1875(3) 0.4004(4) 0.037(3) Uani 1 1 d . U . . .
O212 O 0.3307(3) 0.2649(4) 0.2182(4) 0.028(4) Uani 1 1 d . U . . .
O213 O 0.3346(3) 0.2835(4) 0.2892(5) 0.034(4) Uani 1 1 d . U . . .
O214 O 0.3693(3) 0.2263(4) 0.3009(5) 0.036(4) Uani 1 1 d . U . . .
O215 O 0.2597(5) 0.4179(6) 0.2923(8) 0.088(5) Uani 1 1 d . U . . .
O216 O 0.2077(4) 0.4183(6) 0.2934(6) 0.066(5) Uani 1 1 d . U . . .
O221 O 0.3102(4) 0.3707(5) 0.0530(6) 0.053(4) Uani 1 1 d . U . . .
O222 O 0.3394(5) 0.3192(6) 0.0498(7) 0.077(5) Uani 1 1 d . U . . .
O223 O 0.3650(4) 0.3753(5) 0.0710(5) 0.045(4) Uani 1 1 d . U . . .
O224 O 0.3529(4) 0.4270(5) 0.1162(6) 0.055(4) Uani 1 1 d . U . . .
O225 O 0.3905(5) 0.4182(6) 0.0314(7) 0.088(5) Uani 1 1 d . U . . .
O226 O 0.4028(4) 0.4125(5) 0.1046(6) 0.049(4) Uani 1 1 d . U . . .
O227 O 0.2791(4) 0.1838(5) 0.1281(5) 0.049(4) Uani 1 1 d . U . . .
O228 O 0.2184(6) 0.2852(5) 0.1777(6) 0.078(5) Uani 1 1 d . U . . .
O229 O 0.1446(4) 0.3097(5) 0.1755(5) 0.052(4) Uani 1 1 d . U . . .
O230 O 0.1211(4) 0.2653(4) 0.0754(5) 0.044(4) Uani 1 1 d . U . . .
O231 O 0.1127(4) 0.3760(6) 0.0587(6) 0.069(5) Uani 1 1 d . U . . .
O232 O 0.0804(4) 0.3221(5) 0.0488(6) 0.056(4) Uani 1 1 d . U . . .
O233 O 0.1004(4) 0.3808(5) 0.1311(6) 0.062(5) Uani 1 1 d . U . . .
O234 O 0.0840(4) 0.4260(5) 0.1168(6) 0.051(4) Uani 1 1 d . U . . .
O235 O 0.0552(5) 0.500000 0.1432(7) 0.040(5) Uani 1 2 d S TU P . .
O236 O 0.0288(4) 0.4145(4) 0.1122(5) 0.044(4) Uani 1 1 d . U . . .
O237 O 0.0242(3) 0.4355(4) 0.1821(5) 0.040(4) Uani 1 1 d . U . . .
O238 O 0.0998(7) 0.500000 0.3816(9) 0.073(5) Uani 1 2 d S TU P . .
O239 O 0.0552(5) 0.500000 0.3287(7) 0.047(5) Uani 1 2 d S TU P . .
O240 O -0.0249(4) 0.4247(6) 0.3693(6) 0.065(5) Uani 1 1 d . U . . .
O241 O 0.3516(4) 0.3778(5) 0.4476(6) 0.053(4) Uani 1 1 d . U . . .
O242 O 0.3962(4) 0.3408(6) 0.4495(6) 0.065(5) Uani 1 1 d . U . . .
O243 O 0.2087(9) 0.3054(7) 0.0496(8) 0.132(5) Uani 1 1 d . U . . .
O261 O 0.2665(3) 0.1955(4) 0.2727(4) 0.022(3) Uani 1 1 d . U . . .
O262 O 0.4569(4) 0.4191(5) 0.0883(5) 0.052(4) Uani 1 1 d . U . . .
O263 O 0.3124(3) 0.1657(5) 0.3180(5) 0.045(4) Uani 1 1 d . U . . .
O264 O 0.3311(5) 0.3816(6) 0.1271(7) 0.071(5) Uani 1 1 d . U . . .
O265 O 0.1844(6) 0.2366(8) 0.0654(9) 0.112(5) Uani 1 1 d . U . . .
O266 O 0.2402(5) 0.2517(6) 0.0554(7) 0.076(5) Uani 1 1 d . U . . .
O267 O 0.2156(7) 0.3318(5) 0.1196(6) 0.085(5) Uani 1 1 d . U . . .
O268 O 0.4115(9) 0.500000 0.3254(13) 0.118(6) Uani 1 2 d S TU P . .
O270 O 0.3830(13) 0.500000 0.3985(19) 0.072(6) Uani 0.5 2 d S TU P . .
O271 O 0.3924(4) 0.4062(5) 0.3256(5) 0.049(4) Uani 1 1 d . U . . .
O272 O 0.0827(8) 0.500000 0.4536(12) 0.109(6) Uani 1 2 d S TU P . .
O273 O 0.0288(5) 0.4656(6) 0.4397(7) 0.075(5) Uani 1 1 d . U . . .
O274 O 0.2619(8) 0.500000 0.1593(13) 0.108(6) Uani 1 2 d S TU P . .
O275 O 0.2653(4) 0.4311(5) 0.1482(6) 0.057(5) Uani 1 1 d . U . . .
O276 O 0.2902(5) 0.4690(6) 0.2133(7) 0.077(5) Uani 1 1 d . U . . .
O277 O 0.2919(4) 0.4685(5) 0.2875(6) 0.055(4) Uani 1 1 d . U . . .
O278 O 0.2528(4) 0.4286(5) 0.2210(6) 0.063(5) Uani 1 1 d . U . . .
O279 O 0.2207(7) 0.4613(6) 0.1673(6) 0.093(5) Uani 1 1 d . U . . .
O280 O 0.2499(7) 0.500000 0.2223(10) 0.079(6) Uani 1 2 d S TU P . .
O281 O 0.1801(7) 0.500000 0.1624(10) 0.083(6) Uani 1 2 d S TU P . .
O282 O 0.1644(5) 0.4373(6) 0.1502(7) 0.073(5) Uani 1 1 d . U . . .
O283 O 0.2002(4) 0.500000 0.2281(7) 0.033(5) Uani 1 2 d S TU P . .
O284 O 0.1546(4) 0.4687(5) 0.2060(6) 0.061(5) Uani 1 1 d . U . . .
O285 O 0.1217(8) 0.500000 0.2417(12) 0.104(6) Uani 1 2 d S TU P . .
O286 O 0.1730(4) 0.4654(5) 0.2771(7) 0.065(5) Uani 1 1 d . U . . .
O287 O 0.2009(6) 0.4316(7) 0.2134(8) 0.097(5) Uani 1 1 d . U . . .
O288 O 0.2061(4) 0.500000 0.3329(6) 0.031(4) Uani 1 2 d S TU P . .
O289 O 0.2317(6) 0.4707(5) 0.2762(6) 0.079(5) Uani 1 1 d . U . . .
O290 O 0.2304(7) 0.3745(6) 0.2448(7) 0.101(5) Uani 1 1 d . U . . .
O291 O 0.2937(5) 0.4389(6) 0.3496(7) 0.071(5) Uani 1 1 d . U . . .
O292 O 0.2386(7) 0.4516(6) 0.3435(7) 0.105(5) Uani 1 1 d . U . . .
O293 O 0.1861(6) 0.4400(7) 0.3529(8) 0.092(5) Uani 1 1 d . U . . .
O294 O 0.1445(5) 0.3815(6) 0.4385(6) 0.072(5) Uani 1 1 d . U . . .
O295 O 0.0997(5) 0.3467(6) 0.4559(7) 0.078(5) Uani 1 1 d . U . . .
O296 O 0.1698(4) 0.2770(4) 0.3869(5) 0.040(4) Uani 1 1 d . U . . .
O297 O 0.1742(4) 0.2123(5) 0.4111(5) 0.049(4) Uani 1 1 d . U . . .
O298 O 0.2702(4) 0.3078(5) 0.4152(6) 0.052(4) Uani 1 1 d . U . . .
O299 O 0.2721(9) 0.500000 0.3330(13) 0.109(6) Uani 1 2 d S TU P . .
O301 O 0.5442(6) 0.3758(7) 0.1520(9) 0.026(7) Uiso 0.5 1 d . . P . .
O302 O 0.1278(7) 0.0791(9) 0.1937(10) 0.049(10) Uiso 0.5 1 d . . P . .
O303 O 0.2089(6) 0.500000 0.0305(5) 0.025(4) Uiso 1 2 d S . P . .
O304 O 0.1651(5) 0.3679(6) 0.1178(8) 0.089(8) Uiso 1 1 d . . . . .
O305 O 0.2109(3) 0.2150(4) 0.4722(5) 0.034(4) Uiso 1 1 d . . . . .
O306 O 0.2874(4) 0.2122(5) 0.4711(5) 0.046(5) Uiso 1 1 d . . . . .
O307 O -0.0289(4) 0.4530(5) 0.0293(6) 0.052(5) Uiso 1 1 d . . . . .
O308 O -0.0452(8) 0.500000 0.3591(12) 0.104(14) Uiso 1 2 d S . P . .
O309 O 0.1527(5) 0.1527(5) 0.4144(6) 0.069(6) Uiso 1 1 d . . . . .
O310 O 0.2448(16) 0.3760(10) 0.4406(12) 0.090(13) Uiso 0.5 1 d . . P . .
O311 O 0.0793(4) 0.1097(5) 0.2841(6) 0.063(6) Uiso 1 1 d . . . . .
O312 O 0.1918(6) 0.3228(8) 0.2083(9) 0.034(8) Uiso 0.5 1 d . . P . .
O313 O 0.0178(3) 0.3436(4) 0.0148(4) 0.026(4) Uiso 1 1 d . . . . .
O314 O 0.1105(11) 0.500000 0.0698(16) 0.113(18) Uiso 0.8 2 d S . P . .
O315 O 0.0089(6) 0.2435(7) 0.3798(8) 0.097(9) Uiso 1 1 d . . . . .
O316 O -0.0371(4) 0.2594(5) 0.3872(6) 0.055(6) Uiso 1 1 d . . . . .
O317 O 0.4286(5) 0.2286(6) 0.1167(7) 0.073(7) Uiso 1 1 d . . . . .
O318 O 0.3865(6) 0.1133(8) 0.2879(9) 0.116(11) Uiso 1 1 d . . . . .
O319 O 0.5231(6) 0.500000 0.3682(9) 0.064(9) Uiso 1 2 d S . P E 1
O320 O 0.5085(4) 0.2785(5) 0.1153(6) 0.062(6) Uiso 1 1 d . . . . .
O321 O 0.2175(10) 0.1607(7) 0.1315(8) 0.037(7) Uiso 0.5 1 d . . P . .
O322 O 0.1224(8) 0.0756(11) 0.3103(12) 0.062(12) Uiso 0.5 1 d . . P . .
O323 O 0.0606(9) 0.1021(11) 0.2075(13) 0.072(14) Uiso 0.5 1 d . . P . .
O324 O 0.0220(6) 0.3301(8) 0.4394(9) 0.031(8) Uiso 0.5 1 d . . P . .
O325 O 0.2341(6) 0.3789(5) 0.3611(5) 0.074(6) Uiso 1 1 d . . . . .
O326 O 0.3170(6) 0.500000 0.1386(8) 0.062(9) Uiso 1 2 d S . P . .
O327 O 0.0512(5) 0.1525(7) 0.3800(8) 0.018(7) Uiso 0.5 1 d . . P . .
O328 O -0.0204(15) 0.3401(18) 0.435(2) 0.11(2) Uiso 0.4 1 d . . P . .
O329 O 0.1116(5) 0.2551(7) 0.3976(8) 0.088(8) Uiso 1 1 d . . . . .
O330 O -0.0769(6) 0.4023(8) 0.3499(9) 0.027(8) Uiso 0.5 1 d . . P . .
O331 O 0.4414(7) 0.4508(9) 0.0227(10) 0.040(9) Uiso 0.5 1 d . . P . .
O332 O 0.3485(5) 0.2385(6) 0.0584(7) 0.073(7) Uiso 1 1 d . . . . .
O333 O 0.2978(4) 0.1248(6) 0.1417(7) 0.076(7) Uiso 1 1 d . . . . .
O334 O 0.0099(5) 0.3447(6) 0.0997(7) 0.084(8) Uiso 1 1 d . . . . .
O335 O 0.0704(7) 0.2484(9) 0.0539(10) 0.040(9) Uiso 0.5 1 d . . P . .
O336 O 0.2537(6) 0.3046(8) 0.2645(9) 0.083(10) Uiso 0.8 1 d . . P . .
O337 O 0.4597(7) 0.3301(8) 0.4449(9) 0.034(8) Uiso 0.5 1 d . . P . .
O338 O 0.2512(12) 0.3345(7) 0.5128(8) 0.041(7) Uiso 0.5 1 d . . P F 1
O339 O 0.4363(6) 0.1557(7) 0.3858(8) 0.024(7) Uiso 0.5 1 d . . P . .
O340 O 0.3243(5) 0.1519(7) 0.4125(8) 0.095(9) Uiso 1 1 d . . . . .
O341 O 0.3098(8) 0.0793(8) 0.2077(9) 0.045(9) Uiso 0.5 1 d . . P . .
O342 O 0.0600(6) 0.4716(7) 0.2285(8) 0.074(9) Uiso 0.8 1 d . . P G 1
O343 O 0.5530(7) 0.4081(9) 0.3504(10) 0.036(9) Uiso 0.5 1 d . . P . .
O344 O 0.3694(6) 0.4628(8) 0.2965(9) 0.115(11) Uiso 1 1 d . . . . .
O345 O 0.3328(6) 0.1001(6) 0.3734(7) 0.101(9) Uiso 1 1 d . . . . .
O346 O 0.3931(5) 0.1111(6) 0.2117(7) 0.081(8) Uiso 1 1 d . . . . .
O347 O 0.5151(10) 0.3201(12) 0.4219(14) 0.054(14) Uiso 0.4 1 d . . P . .
O348 O 0.5724(8) 0.500000 0.2153(12) 0.069(12) Uiso 0.8 2 d S . P . .
O349 O 0.4138(12) 0.3318(15) 0.0778(17) 0.11(2) Uiso 0.5 1 d . . P H 1
O350 O 0.4049(9) 0.3022(12) 0.0430(13) 0.048(12) Uiso 0.4 1 d . . P I 2
O351 O -0.0778(5) 0.3956(7) 0.0911(8) 0.093(9) Uiso 1 1 d . . . . .
O352 O 0.1945(7) 0.2948(9) 0.2593(10) 0.042(9) Uiso 0.5 1 d . . P J 1
O353 O 0.1131(5) 0.1982(6) 0.4266(7) 0.077(7) Uiso 1 1 d . . . K 2
O354 O 0.0827(12) 0.1362(15) 0.4794(16) 0.11(2) Uiso 0.5 1 d . . P . .
O355 O 0.1045(9) 0.4648(11) 0.3147(13) 0.042(12) Uiso 0.4 1 d . . P . .
O356 O 0.1344(8) 0.4384(10) 0.0649(11) 0.051(10) Uiso 0.5 1 d . . P . .
O357 O 0.2366(7) 0.1209(9) 0.4284(10) 0.056(11) Uiso 0.5 1 d . . P . .
O358 O 0.3266(8) 0.0961(9) 0.2911(11) 0.059(11) Uiso 0.5 1 d . . P . .
O359 O 0.1885(8) 0.4113(10) 0.4307(11) 0.053(11) Uiso 0.5 1 d . . P . .
O360 O 0.0942(7) 0.2095(9) 0.4283(10) 0.041(9) Uiso 0.5 1 d . . P L 1
O361 O 0.1318(9) 0.1962(12) 0.0600(13) 0.072(14) Uiso 0.5 1 d . . P M 1
O362 O 0.3509(8) 0.4453(10) 0.3947(11) 0.051(10) Uiso 0.5 1 d . . P . .
O363 O 0.2459(10) 0.3251(8) 0.4910(10) 0.058(10) Uiso 0.5 1 d . . P N 2
O364 O 0.1277(7) 0.4418(8) 0.3789(10) 0.038(9) Uiso 0.5 1 d . . P . .
O365 O 0.2569(11) 0.3563(14) 0.0715(17) 0.101(19) Uiso 0.5 1 d . . P . .
O366 O 0.2971(15) 0.2943(12) 0.0016(14) 0.076(15) Uiso 0.4 1 d . . P . .
O367 O 0.3019(15) 0.1862(12) 0.0696(14) 0.102(15) Uiso 0.5 1 d . . P . .
O368 O 0.2209(11) 0.500000 0.0905(17) 0.015(15) Uiso 0.3 2 d S . P O 1
O369 O 0.4898(14) 0.500000 0.032(2) 0.027(17) Uiso 0.3 2 d S . P . .
O370 O 0.5445(6) 0.4300(8) 0.0688(9) 0.032(8) Uiso 0.5 1 d . . P . .
O371 O 0.4631(7) 0.3545(9) 0.0667(10) 0.025(9) Uiso 0.4 1 d . . P . .
O372 O 0.6140(16) 0.500000 0.137(2) 0.04(2) Uiso 0.3 2 d S . P . .
O373 O 0.600(3) 0.500000 0.291(5) 0.14(6) Uiso 0.3 2 d S . P P 1
O374 O 0.5018(8) 0.4228(10) 0.4393(12) 0.039(11) Uiso 0.4 1 d . . P . .
O375 O 0.568(2) 0.500000 0.340(4) 0.09(4) Uiso 0.3 2 d S . P . .
O376 O 0.3405(9) 0.1229(11) 0.1087(12) 0.040(11) Uiso 0.4 1 d . . P . .
O377 O 0.3644(10) 0.0596(12) 0.1946(14) 0.050(13) Uiso 0.4 1 d . . P . .
O378 O 0.3303(11) 0.3796(14) 0.5224(16) 0.057(16) Uiso 0.35 1 d . . P . .
O379 O 0.3077(12) 0.500000 0.4082(18) 0.040(16) Uiso 0.4 2 d S . P . .
O380 O 0.1671(15) 0.500000 0.426(2) 0.031(18) Uiso 0.3 2 d S . P . .
O381 O -0.0277(7) 0.3156(9) 0.0685(10) 0.024(9) Uiso 0.4 1 d . . P Q 1
O382 O -0.1187(15) 0.500000 0.350(2) 0.030(19) Uiso 0.3 2 d S . P . .
O383 O -0.0640(15) 0.500000 0.014(2) 0.030(18) Uiso 0.3 2 d S . P . .
O384 O -0.1069(10) 0.500000 0.0716(14) 0.022(11) Uiso 0.4 2 d S . P . .
O385 O 0.1105(9) 0.0115(11) 0.3373(13) 0.027(13) Uiso 0.3 1 d . . P . .
O386 O 0.1304(13) 0.000000 0.4068(18) 0.043(17) Uiso 0.4 2 d S . P . .
O387 O 0.3055(13) 0.000000 0.241(2) 0.052(19) Uiso 0.4 2 d S . P . .
O388 O 0.3163(12) 0.1242(15) 0.4710(17) 0.045(16) Uiso 0.3 1 d . . P . .
O389 O 0.1637(14) 0.000000 0.264(2) 0.051(19) Uiso 0.4 2 d S . P . .
O390 O 0.1961(10) 0.1292(12) 0.4697(14) 0.042(13) Uiso 0.35 1 d . . P . .
O391 O -0.0065(11) 0.3992(13) 0.4383(15) 0.033(13) Uiso 0.3 1 d . . P . .
O392 O 0.4211(19) 0.500000 0.635(3) 0.05(3) Uiso 0.3 2 d S . P . .
O393 O 0.2419(18) 0.500000 -0.065(3) 0.08(3) Uiso 0.4 2 d S . P . .
O394 O 0.2150(16) 0.500000 -0.020(2) 0.04(2) Uiso 0.3 2 d S . P . .
O395 O 0.5767(14) 0.500000 0.1168(19) 0.049(18) Uiso 0.4 2 d S . P . .
O396 O 0.4695(9) 0.2937(12) 0.5057(14) 0.036(12) Uiso 0.35 1 d . . P . .
O397 O 0.2887(8) 0.4063(10) 0.4340(11) 0.032(10) Uiso 0.4 1 d . . P . .
O398 O 0.1331(11) 0.2765(14) 0.0077(16) 0.038(15) Uiso 0.3 1 d . . P . .
O399 O 0.1262(10) 0.4498(13) 0.4358(15) 0.032(13) Uiso 0.3 1 d . . P . .
O400 O -0.1099(8) 0.3620(10) 0.1326(11) 0.033(10) Uiso 0.4 1 d . . P . .
O401 O -0.129(3) 0.500000 0.172(5) 0.13(6) Uiso 0.3 2 d S . P R 1
O402 O 0.1340(14) 0.1022(17) 0.378(2) 0.06(2) Uiso 0.3 1 d . . P S 1
O403 O 0.2175(17) 0.0916(12) 0.1418(13) 0.042(12) Uiso 0.3 1 d . . P . .
O404 O 0.2282(13) 0.0503(14) 0.1984(17) 0.055(18) Uiso 0.3 1 d . . P . .
O405 O 0.1836(9) 0.0586(12) 0.3817(14) 0.050(13) Uiso 0.4 1 d . . P . .
O406 O 0.3227(16) 0.0178(18) 0.446(2) 0.08(3) Uiso 0.3 1 d . . P . .
O407 O 0.2816(12) 0.4279(15) 0.0696(18) 0.046(17) Uiso 0.3 1 d . . P . .
O408 O 0.3706(12) 0.4527(14) 0.4605(17) 0.041(15) Uiso 0.3 1 d . . P . .
O409 O 0.4924(16) 0.500000 0.374(2) 0.04(2) Uiso 0.3 2 d S . P T 2
O410 O 0.1419(12) 0.3678(15) -0.0108(17) 0.043(16) Uiso 0.3 1 d . . P . .
O411 O 0.1741(15) 0.500000 -0.028(2) 0.029(18) Uiso 0.3 2 d S . P . .
O412 O 0.3767(15) 0.500000 0.001(2) 0.03(2) Uiso 0.3 2 d S . P . .
O413 O 0.196(5) 0.500000 0.502(7) 0.12(8) Uiso 0.2 2 d S . P A 1
O414 O 0.1775(8) 0.0458(10) 0.2035(12) 0.010(9) Uiso 0.3 1 d . . P . .
O415 O 0.000000 0.500000 0.500000 0.10(5) Uiso 0.4 4 d S . P . .
O416 O -0.0324(17) 0.500000 0.436(2) 0.04(2) Uiso 0.3 2 d S . P . .
O417 O 0.2905(12) 0.4001(12) -0.0138(14) 0.038(13) Uiso 0.3 1 d . . P . .
O418 O 0.3156(14) 0.500000 0.048(2) 0.06(2) Uiso 0.4 2 d S . P . .
O419 O 0.2454(12) 0.1195(15) 0.0184(18) 0.047(17) Uiso 0.3 1 d . . P . .
O420 O 0.2070(13) 0.0838(16) 0.4578(18) 0.049(17) Uiso 0.3 1 d . . P . .
O421 O -0.1283(10) 0.500000 0.1992(14) 0.060(14) Uiso 0.6 2 d S . P U 2
O422 O 0.1393(8) 0.1181(9) 0.1494(11) 0.028(10) Uiso 0.4 1 d . . P . .
O423 O 0.3261(14) 0.000000 0.3958(19) 0.031(18) Uiso 0.3 2 d S . P . .
O424 O 0.3247(17) 0.138(2) 0.025(2) 0.08(3) Uiso 0.3 1 d . . P . .
O425 O 0.3820(12) 0.4643(15) 0.2225(17) 0.042(16) Uiso 0.3 1 d . . P V 2
O426 O 0.2767(11) 0.4505(13) 0.4897(15) 0.033(14) Uiso 0.3 1 d . . P A 1
O427 O 0.227(2) 0.500000 0.527(3) 0.06(3) Uiso 0.3 2 d S . P W 2
O428 O 0.1511(12) 0.500000 0.4820(18) 0.046(18) Uiso 0.4 2 d S . P . .
O429 O 0.4553(7) 0.4653(8) 0.4503(9) 0.035(8) Uiso 0.5 1 d . . P . .
O430 O 0.5969(9) 0.4352(11) 0.3786(13) 0.031(11) Uiso 0.35 1 d . . P . .
O431 O 0.631(2) 0.500000 0.209(3) 0.10(3) Uiso 0.4 2 d S . P . .
O432 O 0.217(2) 0.423(2) 0.082(3) 0.06(3) Uiso 0.2 1 d . . P . .
O433 O 0.2158(16) 0.454(2) -0.010(2) 0.04(2) Uiso 0.2 1 d . . P . .
O434 O 0.075(2) 0.500000 0.011(3) 0.07(3) Uiso 0.3 2 d S . P . .
O435 O 0.1153(12) 0.500000 0.1461(16) 0.033(15) Uiso 0.4 2 d S . P . .
O436 O -0.0986(14) 0.4668(17) 0.3793(19) 0.057(19) Uiso 0.3 1 d . . P . .
O437 O 0.1452(12) 0.0860(14) 0.2734(17) 0.045(16) Uiso 0.3 1 d . . P . .
O438 O 0.1433(6) 0.1996(8) 0.0555(9) 0.032(8) Uiso 0.5 1 d . . P X 2
O439 O 0.0841(12) 0.0525(14) 0.1874(16) 0.038(15) Uiso 0.3 1 d . . P Y 1
O440 O 0.0794(12) 0.0688(15) 0.1705(17) 0.041(15) Uiso 0.3 1 d . . P Z 2
O441 O 0.4788(7) 0.4208(9) -0.0261(11) 0.037(10) Uiso 0.45 1 d . . P . .
O442 O 0.4082(10) 0.2104(12) 0.4060(14) 0.040(13) Uiso 0.35 1 d . . P . .
O443 O 0.3789(10) 0.1788(12) 0.4283(14) 0.037(12) Uiso 0.35 1 d . . P . .
O444 O 0.0865(7) 0.2957(8) 0.5489(10) 0.017(8) Uiso 0.4 1 d . . P A 1
O445 O 0.3881(16) 0.4726(19) 0.545(2) 0.03(2) Uiso 0.2 1 d . . P . .
O446 O 0.0713(8) 0.4604(10) 0.2589(11) 0.032(10) Uiso 0.4 1 d . . P B 2
O447 O 0.3964(8) 0.4595(10) 0.2412(11) 0.030(10) Uiso 0.4 1 d . . P C 1
O448 O -0.0380(10) 0.3391(12) 0.0702(14) 0.038(12) Uiso 0.35 1 d . . P D 2
O449 O 0.0839(10) 0.1836(13) 0.0600(15) 0.047(14) Uiso 0.35 1 d . . P . .
O450 O 0.1457(9) 0.0947(9) 0.3631(11) 0.034(9) Uiso 0.4 1 d . . P E 2
O451 O 0.3646(15) 0.500000 0.237(2) 0.031(18) Uiso 0.3 2 d S . P F 3
O452 O -0.1365(17) 0.500000 0.238(2) 0.04(2) Uiso 0.3 2 d S . P G 3
O453 O 0.607(3) 0.500000 0.270(4) 0.05(4) Uiso 0.2 2 d S . P H 2
O454 O -0.1158(12) 0.3252(14) 0.1022(17) 0.025(14) Uiso 0.25 1 d . . P . .
O455 O 0.214(2) 0.500000 0.1186(17) 0.031(15) Uiso 0.3 2 d S . P I 2
O456 O 0.0676(10) 0.2230(12) 0.4254(14) 0.023(12) Uiso 0.3 1 d . . P J 3
O457 O 0.3680(10) 0.4185(13) 0.5110(15) 0.030(13) Uiso 0.3 1 d . . P . .
O468 O 0.2564(11) 0.3449(13) 0.1948(15) 0.033(14) Uiso 0.3 1 d . . P . .
O469 O 0.0912(12) 0.0497(15) 0.1580(17) 0.043(16) Uiso 0.3 1 d . . P K 3
O460 O 0.2102(8) 0.3044(9) 0.2746(11) 0.028(9) Uiso 0.4 1 d . . P L 2
N1 N 0.2725(5) 0.3540(6) 0.3185(7) 0.052(7) Uiso 1 1 d . . . . .
N2 N 0.3509(5) 0.4483(6) 0.1804(7) 0.054(7) Uiso 1 1 d . . . . .
N3 N 0.1002(5) 0.4545(6) 0.1831(7) 0.055(7) Uiso 1 1 d . . . . .
N4 N 0.1924(6) 0.3493(7) 0.3186(9) 0.073(9) Uiso 1 1 d . . . . .
C1 C 0.3432(5) 0.4078(6) 0.1382(8) 0.036(6) Uiso 1 1 d . . . . .
C2 C 0.3356(8) 0.4228(10) 0.1760(11) 0.082(12) Uiso 1 1 d . . . . .
C3 C 0.3359(7) 0.3942(9) 0.2041(10) 0.067(10) Uiso 1 1 d . . . . .
C4 C 0.3031(6) 0.3470(8) 0.3215(9) 0.057(9) Uiso 1 1 d . . . . .
C5 C 0.3182(8) 0.3509(8) 0.2930(10) 0.077(10) Uiso 1 1 d . . . . .
C6 C 0.3147(5) 0.3541(6) 0.3621(7) 0.030(6) Uiso 1 1 d . . . . .
C7 C 0.0950(5) 0.4076(6) 0.1347(7) 0.035(6) Uiso 1 1 d . . . . .
C8 C 0.0941(6) 0.4149(7) 0.1835(8) 0.046(7) Uiso 1 1 d . . . . .
C9 C 0.0985(7) 0.3924(9) 0.2056(10) 0.069(10) Uiso 1 1 d . . . . .
C10 C 0.1604(4) 0.3500(6) 0.3602(6) 0.023(5) Uiso 1 1 d . . . . .
C11 C 0.1658(6) 0.3668(8) 0.3278(9) 0.055(8) Uiso 1 1 d . . . . .
C12 C 0.1417(7) 0.3611(7) 0.2972(8) 0.058(8) Uiso 1 1 d . . . . .
C13 C 0.1096(6) 0.2533(8) 0.5795(8) 0.052(8) Uiso 1 1 d . . . M 1
C14 C 0.1333(6) 0.2434(8) 0.5940(9) 0.059(9) Uiso 1 1 d . . . M 1
 
loop_
 _atom_site_aniso_label
 _atom_site_aniso_U_11
 _atom_site_aniso_U_22
 _atom_site_aniso_U_33
 _atom_site_aniso_U_23
 _atom_site_aniso_U_13
 _atom_site_aniso_U_12
Mo1 0.0230(14) 0.0352(17) 0.0261(16) 0.000 0.0009(13) 0.000
Mo2 0.0227(10) 0.0331(12) 0.0289(12) -0.0023(10) 0.0040(9) 0.0006(9)
Mo3 0.0245(10) 0.0337(12) 0.0285(12) -0.0029(10) -0.0003(9) -0.0044(10)
Mo4 0.0255(10) 0.0281(11) 0.0340(12) -0.0046(10) 0.0073(10) -0.0046(9)
Mo5 0.0313(11) 0.0245(10) 0.0271(11) -0.0038(10) 0.0030(10) -0.0028(9)
Mo6 0.0264(10) 0.0279(11) 0.0298(12) -0.0068(10) 0.0026(10) -0.0001(10)
Mo7 0.0267(10) 0.0385(13) 0.0324(12) 0.0040(11) 0.0056(10) -0.0004(10)
Mo8 0.0364(12) 0.0256(11) 0.0337(13) 0.0026(10) 0.0034(10) 0.0010(10)
Mo9 0.0308(11) 0.0250(11) 0.0376(13) -0.0008(10) 0.0069(10) -0.0016(10)
Mo10 0.0399(9) 0.0285(8) 0.0257(9) -0.0015(8) -0.0026(17) 0.0030(18)
Mo11 0.0336(9) 0.0312(8) 0.0302(9) 0.0022(8) -0.0012(17) -0.0018(18)
Mo12 0.0311(11) 0.0280(11) 0.0383(13) 0.0042(11) 0.0006(11) 0.0039(10)
Mo13 0.0344(11) 0.0254(11) 0.0328(13) -0.0011(10) 0.0004(10) -0.0014(10)
Mo14 0.0336(11) 0.0282(11) 0.0326(13) 0.0046(10) -0.0045(10) 0.0065(10)
Mo15 0.0278(11) 0.0346(12) 0.0398(13) 0.0071(11) -0.0018(11) -0.0010(10)
Mo16 0.0265(11) 0.0318(12) 0.0420(13) -0.0064(11) 0.0014(11) 0.0061(10)
Mo17 0.0314(11) 0.0256(11) 0.0440(14) -0.0029(11) 0.0017(11) 0.0039(10)
Mo18 0.0294(11) 0.0260(11) 0.0387(13) -0.0005(11) 0.0000(10) 0.0062(9)
Mo19 0.0308(11) 0.0235(11) 0.0387(13) -0.0002(11) 0.0026(11) 0.0018(10)
Mo20 0.0208(15) 0.0444(19) 0.042(2) 0.000 -0.0002(15) 0.000
Mo21 0.0281(15) 0.0312(16) 0.0252(16) 0.000 0.0043(13) 0.000
Mo22 0.0382(12) 0.0250(11) 0.0332(13) 0.0011(10) 0.0039(11) 0.0018(10)
Mo23 0.0307(15) 0.0302(16) 0.0393(19) 0.000 0.0129(15) 0.000
Mo24 0.0413(12) 0.0210(10) 0.0326(12) -0.0033(10) -0.0026(11) 0.0000(10)
Mo25 0.0387(12) 0.0457(14) 0.0361(13) 0.0068(12) 0.0112(11) 0.0087(11)
Mo26 0.0270(11) 0.0256(11) 0.0419(14) 0.0004(11) -0.0036(10) 0.0064(9)
Mo27 0.0438(13) 0.0297(12) 0.0434(14) -0.0024(11) 0.0121(12) -0.0040(11)
Mo28 0.0273(11) 0.0341(12) 0.0424(13) -0.0001(11) 0.0096(10) 0.0030(10)
Mo29 0.0521(14) 0.0419(14) 0.0299(13) -0.0050(12) 0.0099(12) -0.0108(12)
Mo30 0.0384(12) 0.0351(13) 0.0398(14) -0.0042(11) 0.0084(11) -0.0029(11)
Mo31 0.0392(12) 0.0332(12) 0.0310(13) -0.0053(11) -0.0063(11) 0.0030(11)
Mo32 0.0292(11) 0.0249(11) 0.0304(12) -0.0009(10) 0.0038(10) -0.0022(9)
Mo33 0.0377(18) 0.0451(19) 0.041(2) 0.000 -0.0119(18) 0.000
Mo34 0.0424(12) 0.0303(12) 0.0301(12) -0.0037(10) 0.0081(11) -0.0095(10)
Mo35 0.0351(12) 0.0394(13) 0.0461(15) 0.0070(12) -0.0026(12) -0.0069(11)
Mo36 0.0276(10) 0.0307(11) 0.0327(12) -0.0017(10) 0.0047(10) 0.0011(10)
Mo37 0.0334(12) 0.0271(11) 0.0454(14) -0.0029(11) 0.0066(11) -0.0010(10)
Mo38 0.0313(11) 0.0467(14) 0.0307(13) -0.0031(11) 0.0034(10) -0.0153(11)
Mo39 0.0471(14) 0.0347(13) 0.0336(13) -0.0005(11) -0.0048(12) 0.0111(11)
Mo40 0.0327(11) 0.0294(12) 0.0483(14) 0.0032(11) 0.0164(11) 0.0005(10)
Mo41 0.0352(17) 0.0333(17) 0.043(2) 0.000 0.0014(16) 0.000
Mo42 0.0307(12) 0.0292(11) 0.0338(13) -0.0004(10) -0.0067(10) 0.0016(10)
Mo43 0.0366(12) 0.0252(11) 0.0480(15) -0.0024(11) -0.0059(12) -0.0001(10)
Mo44 0.0303(11) 0.0463(14) 0.0434(14) 0.0089(12) 0.0044(11) 0.0011(11)
Mo45 0.0272(10) 0.0221(10) 0.0373(13) -0.0024(10) 0.0063(10) -0.0019(9)
Mo46 0.0473(14) 0.0278(12) 0.0564(16) -0.0017(12) 0.0159(13) -0.0016(11)
Mo47 0.0423(13) 0.0296(11) 0.0347(13) -0.0004(11) -0.0009(11) 0.0150(10)
Mo48 0.0224(10) 0.0309(11) 0.0336(12) -0.0005(10) 0.0083(9) 0.0011(9)
Mo49 0.0273(11) 0.0380(12) 0.0342(12) 0.0057(11) 0.0045(10) 0.0054(10)
Mo50 0.0271(11) 0.0425(14) 0.0589(16) 0.0178(13) 0.0023(12) 0.0043(11)
Mo51 0.0278(11) 0.0288(11) 0.0280(12) -0.0026(10) 0.0031(10) -0.0024(10)
Mo52 0.0258(11) 0.0276(11) 0.0410(13) -0.0060(10) -0.0007(10) 0.0023(9)
Mo53 0.0329(11) 0.0239(11) 0.0403(13) -0.0037(11) 0.0058(11) -0.0026(10)
Mo54 0.0354(12) 0.0487(14) 0.0344(13) -0.0038(12) -0.0004(11) 0.0188(11)
Mo55 0.0260(10) 0.0342(12) 0.0309(12) 0.0024(11) 0.0005(10) 0.0020(10)
Mo56 0.0291(12) 0.0436(13) 0.0393(13) 0.0062(12) 0.0016(10) 0.0020(10)
Mo57 0.0262(11) 0.0285(11) 0.0411(13) 0.0007(11) 0.0020(10) 0.0040(10)
Mo58 0.0340(12) 0.0379(13) 0.0402(13) 0.0054(11) 0.0113(11) 0.0057(11)
Mo59 0.0327(12) 0.0347(13) 0.0524(15) 0.0010(12) -0.0038(12) 0.0006(11)
Mo60 0.0430(10) 0.0346(9) 0.0323(10) -0.0048(8) 0.0006(19) 0.000(2)
Mo61 0.0507(14) 0.0330(13) 0.0395(14) -0.0077(12) -0.0069(12) 0.0100(12)
Mo62 0.0292(11) 0.0252(11) 0.0369(13) -0.0001(10) 0.0047(10) -0.0030(9)
Mo63 0.0401(13) 0.0431(14) 0.0404(14) 0.0038(12) -0.0011(12) -0.0035(12)
Mo64 0.0329(12) 0.0254(11) 0.0369(13) -0.0026(10) 0.0016(11) 0.0049(10)
Mo65 0.0554(15) 0.0368(13) 0.0396(14) -0.0098(12) 0.0132(12) -0.0141(12)
Mo69 0.041(2) 0.076(3) 0.110(4) 0.000 0.029(2) 0.000
Mo70 0.0493(17) 0.083(2) 0.091(2) -0.015(2) 0.0059(18) -0.0057(17)
Mo71 0.0515(16) 0.100(3) 0.094(2) -0.022(2) 0.0291(16) 0.0009(18)
Mo72 0.049(2) 0.077(3) 0.087(3) 0.000 0.018(2) 0.000
Mo73 0.074(2) 0.0517(18) 0.085(2) 0.0096(18) 0.0000(19) 0.0054(17)
Mo74 0.080(2) 0.0523(19) 0.108(3) 0.009(2) 0.029(2) -0.0003(18)
Mo75 0.0863(18) 0.0445(13) 0.105(2) -0.0072(14) 0.002(3) 0.000(3)
Ce1 0.0272(6) 0.0547(8) 0.0474(7) 0.0148(7) 0.0068(11) 0.0039(12)
Ce2 0.0611(15) 0.0283(11) 0.0482(14) 0.000 0.0136(12) 0.000
Ce3 0.0528(14) 0.0213(10) 0.0458(14) 0.000 -0.0174(12) 0.000
P1 0.026(4) 0.036(4) 0.078(6) 0.000 0.010(7) 0.000
K1 0.068(6) 0.074(6) 0.059(5) 0.000 -0.013(8) 0.000
S1 0.062(6) 0.066(6) 0.059(6) 0.002(5) 0.006(5) -0.012(5)
S2 0.060(6) 0.049(5) 0.057(6) 0.003(5) 0.003(5) 0.011(5)
S3 0.071(6) 0.074(7) 0.055(6) 0.004(5) 0.022(5) 0.010(5)
S4 0.188(8) 0.185(8) 0.189(8) -0.001(7) 0.023(6) -0.003(7)
S5 0.051(5) 0.053(5) 0.038(5) 0.011(4) 0.008(4) 0.010(4)
S6 0.053(5) 0.058(6) 0.043(5) 0.009(5) 0.015(4) -0.006(5)
S1' 0.084(8) 0.088(7) 0.086(7) 0.000(6) 0.006(6) -0.014(6)
S2' 0.073(7) 0.073(7) 0.060(7) -0.001(6) 0.022(5) -0.006(5)
S3' 0.063(7) 0.074(7) 0.081(7) 0.004(6) 0.013(6) -0.006(6)
S4' 0.059(6) 0.060(7) 0.046(6) -0.008(5) 0.003(5) 0.014(5)
S5' 0.048(7) 0.058(7) 0.052(7) -0.006(6) 0.008(6) 0.007(6)
S6' 0.038(6) 0.058(6) 0.047(7) 0.008(6) 0.005(5) 0.004(6)
O1 0.022(6) 0.022(6) 0.024(6) 0.000(5) -0.010(5) 0.006(5)
O2 0.042(6) 0.035(6) 0.047(7) -0.006(5) 0.008(5) 0.002(5)
O4 0.019(6) 0.017(6) 0.023(7) 0.000 0.004(5) 0.000
O5 0.022(6) 0.025(6) 0.027(6) 0.005(5) -0.009(5) 0.005(5)
O6 0.015(5) 0.022(6) 0.034(6) -0.008(5) -0.007(5) 0.008(5)
O7 0.018(6) 0.018(6) 0.023(7) 0.000 -0.005(5) 0.000
O8 0.028(7) 0.033(7) 0.029(7) 0.000 0.006(6) 0.000
O9 0.027(6) 0.017(5) 0.028(6) 0.000(5) 0.011(5) 0.005(5)
O10 0.027(7) 0.032(7) 0.038(7) 0.000 0.007(6) 0.000
O11 0.026(6) 0.028(6) 0.022(6) -0.005(5) 0.004(5) -0.003(5)
O12 0.057(7) 0.050(7) 0.054(7) -0.007(6) 0.006(6) -0.001(6)
O13 0.023(6) 0.032(6) 0.026(6) -0.008(5) 0.010(5) 0.002(5)
O14 0.022(6) 0.020(6) 0.021(6) 0.006(5) -0.004(5) -0.002(5)
O15 0.040(7) 0.039(7) 0.036(7) 0.000 0.005(6) 0.000
O16 0.042(6) 0.036(6) 0.040(6) -0.004(5) 0.009(5) -0.002(5)
O17 0.018(5) 0.027(6) 0.033(6) -0.003(5) -0.004(5) 0.001(5)
O18 0.035(6) 0.030(6) 0.036(6) 0.009(5) 0.001(5) -0.001(5)
O19 0.044(6) 0.036(6) 0.044(7) 0.002(5) -0.002(5) -0.007(5)
O20 0.022(5) 0.020(6) 0.027(6) -0.006(5) 0.004(5) -0.001(5)
O22 0.027(6) 0.033(6) 0.028(6) -0.005(5) 0.001(5) 0.001(5)
O23 0.037(6) 0.044(7) 0.051(7) -0.004(6) 0.001(5) 0.010(5)
O24 0.030(6) 0.028(6) 0.025(6) -0.002(5) 0.015(5) 0.004(5)
O25 0.027(6) 0.010(5) 0.019(6) -0.001(5) 0.005(5) -0.001(5)
O26 0.020(6) 0.025(6) 0.029(6) -0.005(5) 0.001(5) 0.001(5)
O27 0.038(6) 0.025(6) 0.036(6) -0.007(5) -0.006(5) 0.004(5)
O28 0.040(6) 0.031(6) 0.045(7) -0.007(5) -0.004(5) -0.002(5)
O29 0.047(6) 0.047(7) 0.028(6) -0.002(5) 0.012(5) 0.005(5)
O30 0.033(6) 0.032(6) 0.034(6) -0.003(5) 0.004(5) -0.003(5)
O31 0.050(7) 0.036(6) 0.054(7) -0.008(6) -0.008(6) 0.001(5)
O32 0.018(5) 0.018(5) 0.021(6) -0.003(5) -0.001(5) 0.006(5)
O33 0.015(5) 0.018(5) 0.014(5) -0.001(5) -0.004(4) -0.009(4)
O34 0.053(7) 0.060(7) 0.066(7) 0.007(6) 0.013(6) -0.010(6)
O35 0.048(6) 0.032(6) 0.045(7) -0.016(5) 0.009(5) -0.002(5)
O36 0.031(6) 0.024(6) 0.042(6) 0.004(5) 0.010(5) -0.002(5)
O37 0.019(5) 0.018(6) 0.031(6) 0.002(5) 0.009(5) -0.007(5)
O38 0.017(5) 0.009(5) 0.023(6) -0.003(5) 0.006(5) -0.005(4)
O39 0.025(6) 0.022(6) 0.033(6) 0.007(5) 0.000(5) -0.002(5)
O40 0.025(6) 0.022(6) 0.024(6) -0.004(5) 0.010(5) 0.004(5)
O41 0.039(6) 0.029(6) 0.035(6) -0.002(5) 0.005(5) 0.000(5)
O42 0.021(5) 0.022(6) 0.030(6) 0.003(5) 0.011(5) 0.002(5)
O43 0.024(6) 0.025(6) 0.037(6) 0.003(5) 0.002(5) 0.001(5)
O46 0.017(6) 0.037(6) 0.038(6) 0.004(5) -0.006(5) 0.001(5)
O47 0.027(6) 0.043(6) 0.031(6) -0.010(5) -0.006(5) 0.001(5)
O48 0.039(6) 0.045(7) 0.043(6) 0.018(5) 0.017(5) 0.003(5)
O49 0.046(6) 0.048(7) 0.037(6) -0.008(5) 0.006(5) 0.001(5)
O50 0.036(6) 0.028(6) 0.050(7) -0.014(5) -0.002(5) 0.003(5)
O51 0.018(6) 0.024(6) 0.027(6) -0.008(5) 0.000(5) -0.001(5)
O54 0.035(6) 0.035(6) 0.040(6) 0.007(5) 0.011(5) 0.000(5)
O55 0.046(7) 0.043(7) 0.035(6) 0.011(5) -0.004(5) -0.005(5)
O56 0.027(6) 0.023(6) 0.026(6) -0.012(5) 0.000(5) -0.011(5)
O57 0.033(6) 0.033(6) 0.041(6) 0.009(5) 0.005(5) 0.003(5)
O58 0.058(7) 0.059(7) 0.053(7) -0.003(6) 0.008(6) -0.002(6)
O59 0.042(7) 0.047(7) 0.055(7) -0.007(6) 0.002(5) 0.002(5)
O60 0.026(6) 0.035(6) 0.030(6) -0.004(5) 0.005(5) 0.001(5)
O61 0.035(6) 0.043(6) 0.050(7) 0.009(5) 0.011(5) 0.009(5)
O62 0.044(6) 0.048(7) 0.042(7) 0.002(6) 0.006(5) -0.005(5)
O63 0.050(7) 0.048(7) 0.049(7) -0.007(6) 0.005(5) -0.001(6)
O64 0.054(7) 0.050(7) 0.046(7) 0.005(6) 0.004(6) 0.000(6)
O65 0.051(7) 0.052(7) 0.059(7) 0.008(6) 0.009(6) 0.003(6)
O66 0.013(5) 0.028(6) 0.029(6) 0.002(5) 0.008(5) 0.012(5)
O67 0.038(6) 0.029(6) 0.029(6) 0.008(5) -0.002(5) -0.004(5)
O68 0.051(7) 0.051(7) 0.050(7) 0.008(6) 0.012(5) -0.003(6)
O69 0.023(6) 0.031(6) 0.025(6) -0.003(5) 0.002(5) -0.002(5)
O70 0.034(6) 0.035(6) 0.021(6) -0.001(5) 0.008(5) -0.006(5)
O71 0.042(6) 0.041(6) 0.039(6) 0.000(5) 0.013(5) -0.011(5)
O72 0.034(6) 0.023(6) 0.035(6) 0.002(5) 0.009(5) 0.009(5)
O73 0.023(5) 0.026(6) 0.029(6) -0.005(5) 0.015(5) 0.004(5)
O74 0.028(6) 0.025(6) 0.027(6) -0.003(5) 0.007(5) 0.004(5)
O75 0.017(5) 0.023(5) 0.026(6) 0.003(5) 0.002(5) 0.008(5)
O76 0.041(6) 0.035(6) 0.032(6) 0.006(5) -0.003(5) 0.005(5)
O77 0.015(5) 0.012(5) 0.020(6) 0.001(5) 0.004(4) 0.009(4)
O78 0.045(6) 0.042(7) 0.045(7) 0.007(6) 0.006(5) 0.005(5)
O79 0.032(6) 0.023(6) 0.020(6) 0.013(5) 0.004(5) -0.001(5)
O80 0.034(6) 0.037(6) 0.048(7) -0.003(5) 0.007(5) 0.000(5)
O81 0.023(5) 0.027(5) 0.036(5) 0.000(4) 0.005(6) 0.001(6)
O82 0.029(5) 0.030(5) 0.034(5) 0.002(5) -0.001(6) 0.005(6)
O83 0.041(6) 0.048(7) 0.051(7) -0.006(6) 0.015(5) 0.001(5)
O84 0.031(6) 0.033(6) 0.032(6) 0.000(5) -0.004(5) 0.006(5)
O85 0.036(6) 0.039(6) 0.037(6) 0.002(5) 0.000(5) 0.002(5)
O86 0.027(6) 0.035(6) 0.032(6) 0.002(5) 0.014(5) 0.005(5)
O87 0.035(6) 0.038(6) 0.043(6) 0.005(5) -0.001(5) 0.001(6)
O88 0.046(7) 0.042(7) 0.047(7) 0.008(6) -0.003(5) -0.011(5)
O89 0.039(6) 0.038(6) 0.037(6) -0.002(5) -0.003(5) 0.008(5)
O90 0.031(6) 0.029(6) 0.024(6) -0.003(5) -0.005(5) -0.009(5)
O91 0.018(5) 0.032(5) 0.024(5) -0.009(4) 0.008(6) 0.002(6)
O92 0.026(5) 0.022(5) 0.029(5) 0.002(4) 0.002(6) 0.008(6)
O93 0.044(6) 0.041(6) 0.036(6) -0.003(5) 0.006(6) 0.000(6)
O94 0.054(7) 0.040(6) 0.050(6) 0.004(5) 0.003(6) -0.008(6)
O95 0.017(5) 0.022(6) 0.026(6) -0.012(5) -0.012(5) 0.002(5)
O96 0.050(7) 0.058(7) 0.044(7) 0.005(6) 0.008(5) 0.000(6)
O97 0.052(7) 0.045(7) 0.049(7) -0.002(6) 0.007(6) 0.001(6)
O98 0.035(6) 0.027(6) 0.027(6) 0.002(5) 0.003(5) 0.000(5)
O99 0.050(7) 0.048(7) 0.054(7) -0.002(6) 0.003(6) 0.005(6)
O100 0.054(7) 0.042(6) 0.048(7) 0.022(5) 0.008(5) -0.002(5)
O101 0.043(6) 0.053(7) 0.049(7) 0.004(6) 0.010(5) 0.004(6)
O102 0.036(6) 0.036(6) 0.039(6) 0.007(5) 0.002(5) -0.002(5)
O103 0.026(6) 0.036(6) 0.044(6) 0.004(5) 0.005(5) 0.001(5)
O104 0.024(6) 0.025(6) 0.010(5) -0.003(5) -0.003(5) -0.012(5)
O105 0.030(6) 0.032(6) 0.036(6) -0.018(5) 0.011(5) 0.007(5)
O106 0.032(6) 0.030(6) 0.034(6) -0.008(5) 0.004(5) 0.015(5)
O107 0.013(5) 0.016(5) 0.021(6) 0.010(5) -0.001(4) 0.003(4)
O108 0.035(6) 0.029(6) 0.037(6) -0.002(5) 0.003(5) 0.004(6)
O109 0.017(5) 0.024(6) 0.033(6) 0.009(5) 0.000(5) 0.008(5)
O110 0.040(6) 0.037(6) 0.023(6) 0.009(5) -0.009(5) 0.012(5)
O111 0.026(6) 0.033(6) 0.025(5) -0.004(5) 0.011(5) 0.013(5)
O112 0.033(6) 0.035(6) 0.038(6) 0.006(5) 0.007(5) -0.005(5)
O113 0.055(7) 0.059(7) 0.064(7) 0.006(6) -0.005(6) 0.005(6)
O114 0.051(7) 0.065(7) 0.046(7) -0.013(6) 0.015(5) 0.001(6)
O115 0.024(6) 0.028(6) 0.042(6) -0.014(5) 0.001(5) 0.000(5)
O116 0.020(6) 0.023(6) 0.032(6) -0.004(5) 0.002(5) 0.006(5)
O117 0.028(6) 0.030(6) 0.036(6) -0.009(5) -0.001(5) 0.000(5)
O118 0.051(7) 0.052(7) 0.062(7) -0.004(6) 0.005(6) 0.009(6)
O119 0.026(6) 0.031(6) 0.020(6) 0.007(5) -0.004(5) 0.002(5)
O120 0.029(6) 0.037(6) 0.043(6) -0.002(5) 0.005(5) 0.006(5)
O121 0.050(7) 0.049(7) 0.047(7) 0.001(6) 0.000(5) 0.002(6)
O122 0.054(7) 0.051(7) 0.056(7) 0.004(6) -0.004(6) -0.002(6)
O123 0.054(8) 0.045(7) 0.038(7) 0.000 0.004(6) 0.000
O124 0.054(8) 0.059(8) 0.057(8) 0.000 0.008(6) 0.000
O125 0.055(7) 0.060(7) 0.059(7) 0.002(6) 0.005(6) 0.004(6)
O126 0.047(6) 0.041(6) 0.038(6) 0.005(5) 0.018(5) 0.005(5)
O127 0.047(7) 0.053(7) 0.050(7) 0.001(6) 0.006(5) 0.005(6)
O128 0.026(6) 0.023(6) 0.038(6) -0.002(5) 0.005(5) -0.003(5)
O129 0.031(7) 0.038(7) 0.037(7) 0.000 -0.008(6) 0.000
O130 0.051(8) 0.058(8) 0.055(8) 0.000 0.011(6) 0.000
O131 0.043(7) 0.045(7) 0.044(7) 0.000 0.007(6) 0.000
O132 0.038(6) 0.031(6) 0.039(6) -0.004(5) 0.007(5) -0.004(5)
O133 0.026(6) 0.025(6) 0.034(6) -0.001(5) -0.004(5) -0.007(5)
O134 0.056(7) 0.053(7) 0.057(7) -0.003(6) 0.011(6) 0.002(6)
O135 0.029(6) 0.024(6) 0.043(6) -0.009(5) 0.004(5) 0.005(5)
O136 0.034(6) 0.032(6) 0.034(6) 0.008(5) -0.001(5) -0.008(5)
O137 0.024(7) 0.033(7) 0.037(7) 0.000 0.005(6) 0.000
O138 0.039(7) 0.031(7) 0.033(7) 0.000 0.002(6) 0.000
O139 0.016(5) 0.019(6) 0.034(6) 0.009(5) 0.007(5) 0.006(5)
O140 0.046(7) 0.042(7) 0.049(7) -0.001(6) -0.004(5) 0.011(5)
O161 0.048(7) 0.048(7) 0.044(7) 0.001(6) 0.002(5) 0.008(6)
O162 0.037(6) 0.038(6) 0.044(7) 0.004(5) 0.000(5) -0.001(5)
O163 0.025(6) 0.025(6) 0.033(6) -0.006(5) 0.007(5) -0.004(5)
O164 0.026(6) 0.020(6) 0.020(6) -0.001(5) 0.000(5) -0.004(5)
O165 0.040(6) 0.040(6) 0.035(6) 0.001(5) 0.009(5) 0.001(5)
O166 0.041(6) 0.050(7) 0.044(7) -0.003(6) -0.010(5) 0.001(6)
O167 0.020(5) 0.020(6) 0.026(6) 0.004(5) -0.005(5) 0.000(5)
O168 0.079(7) 0.072(7) 0.072(7) -0.002(6) 0.013(6) -0.004(6)
O169 0.044(6) 0.032(6) 0.045(7) -0.006(5) 0.004(5) 0.004(5)
O170 0.039(6) 0.036(6) 0.034(6) 0.006(5) 0.009(5) -0.007(5)
O171 0.058(7) 0.061(7) 0.051(7) 0.001(6) 0.010(6) 0.001(6)
O172 0.031(6) 0.014(5) 0.034(6) 0.006(5) 0.006(5) 0.002(5)
O173 0.050(7) 0.054(8) 0.055(8) 0.000 0.011(6) 0.000
O174 0.039(6) 0.030(6) 0.044(7) -0.006(5) -0.001(5) -0.006(5)
O175 0.080(8) 0.083(8) 0.075(8) 0.000(6) 0.005(6) 0.006(6)
O176 0.027(6) 0.029(6) 0.036(6) -0.003(5) 0.006(5) 0.002(5)
O177 0.032(6) 0.033(6) 0.041(6) -0.004(5) 0.005(5) 0.005(5)
O178 0.041(6) 0.036(6) 0.044(7) 0.009(5) -0.004(5) -0.003(5)
O179 0.023(5) 0.008(5) 0.021(6) 0.004(5) 0.009(5) 0.006(4)
O180 0.041(6) 0.036(6) 0.043(7) -0.008(5) 0.001(5) 0.000(5)
O181 0.039(6) 0.050(7) 0.047(7) -0.001(6) 0.007(5) 0.004(5)
O182 0.029(6) 0.025(6) 0.035(6) -0.002(5) -0.005(5) 0.002(5)
O183 0.041(6) 0.040(7) 0.052(7) -0.010(6) 0.004(5) -0.002(5)
O184 0.038(6) 0.038(6) 0.041(6) 0.006(5) 0.017(5) 0.017(5)
O185 0.038(6) 0.033(6) 0.038(6) -0.011(5) 0.006(5) -0.001(5)
O186 0.042(6) 0.039(6) 0.031(6) 0.015(5) 0.007(5) 0.001(5)
O187 0.039(6) 0.039(6) 0.047(7) 0.007(5) -0.002(5) 0.006(5)
O188 0.040(6) 0.037(6) 0.041(6) 0.006(5) 0.003(5) 0.012(5)
O189 0.037(6) 0.025(6) 0.037(6) 0.003(5) -0.001(5) 0.004(5)
O190 0.032(6) 0.033(6) 0.041(6) -0.008(5) 0.009(5) 0.003(5)
O191 0.072(7) 0.072(7) 0.080(8) 0.011(6) 0.005(6) 0.000(6)
O192 0.033(6) 0.029(6) 0.034(6) -0.001(5) 0.004(5) 0.000(5)
O193 0.039(6) 0.035(6) 0.045(7) -0.001(5) 0.005(5) 0.002(5)
O194 0.034(6) 0.023(6) 0.041(6) -0.010(5) 0.008(5) 0.006(5)
O195 0.033(6) 0.032(6) 0.025(6) -0.005(5) 0.003(5) -0.004(5)
O196 0.022(5) 0.016(5) 0.027(5) 0.000(4) 0.001(5) -0.002(5)
O197 0.067(7) 0.068(7) 0.064(7) -0.005(6) 0.005(6) 0.003(6)
O198 0.054(7) 0.054(7) 0.059(7) -0.004(6) 0.015(6) -0.006(6)
O199 0.048(7) 0.063(7) 0.048(7) 0.006(6) 0.014(5) -0.005(6)
O200 0.054(7) 0.053(7) 0.054(7) 0.003(6) 0.008(6) -0.005(6)
O201 0.050(7) 0.040(7) 0.032(6) 0.003(5) 0.004(5) -0.003(5)
O202 0.026(6) 0.036(6) 0.037(6) -0.004(5) 0.006(5) -0.004(5)
O203 0.011(5) 0.024(6) 0.035(6) -0.009(5) 0.001(5) 0.008(5)
O204 0.038(6) 0.038(6) 0.036(6) 0.004(5) 0.003(5) 0.009(5)
O205 0.022(6) 0.022(6) 0.035(6) 0.002(5) -0.003(5) -0.010(5)
O206 0.052(7) 0.045(7) 0.040(7) 0.004(5) 0.012(5) -0.010(6)
O207 0.040(6) 0.032(6) 0.041(6) -0.002(5) 0.009(5) 0.008(5)
O208 0.018(5) 0.012(5) 0.017(6) -0.004(5) -0.003(5) 0.012(4)
O210 0.045(6) 0.029(6) 0.033(6) 0.010(5) -0.001(5) 0.000(5)
O211 0.043(6) 0.040(6) 0.025(5) -0.001(5) -0.001(6) -0.002(6)
O212 0.030(6) 0.026(6) 0.025(6) 0.000(5) -0.007(5) 0.003(5)
O213 0.034(6) 0.033(6) 0.037(6) 0.000(5) 0.009(5) 0.005(5)
O214 0.038(6) 0.035(6) 0.033(6) 0.003(5) -0.005(5) -0.003(5)
O215 0.088(8) 0.082(8) 0.092(8) -0.007(6) 0.007(6) 0.001(6)
O216 0.069(7) 0.063(7) 0.067(7) -0.006(6) 0.016(6) -0.002(6)
O221 0.043(7) 0.055(7) 0.058(7) 0.014(6) -0.010(5) 0.006(5)
O222 0.076(7) 0.078(8) 0.079(7) -0.007(6) 0.020(6) -0.003(6)
O223 0.043(6) 0.042(7) 0.051(7) 0.006(6) 0.005(5) -0.001(5)
O224 0.066(7) 0.049(7) 0.053(7) 0.005(6) 0.013(6) -0.007(6)
O225 0.088(8) 0.090(8) 0.088(8) 0.002(6) 0.017(6) 0.000(6)
O226 0.049(7) 0.044(7) 0.054(7) 0.005(6) -0.001(5) -0.011(5)
O227 0.052(7) 0.048(7) 0.044(7) -0.013(6) 0.000(5) -0.006(6)
O228 0.082(7) 0.074(7) 0.079(7) -0.007(6) 0.012(6) 0.007(6)
O229 0.061(7) 0.053(7) 0.042(7) -0.001(6) 0.003(6) -0.009(6)
O230 0.041(6) 0.045(6) 0.047(6) 0.000(5) 0.008(6) 0.002(6)
O231 0.063(7) 0.071(7) 0.076(7) 0.014(6) 0.026(6) 0.003(6)
O232 0.054(7) 0.055(7) 0.058(7) -0.008(6) -0.004(6) 0.002(6)
O233 0.062(7) 0.058(7) 0.066(7) -0.007(6) 0.001(6) 0.019(6)
O234 0.061(7) 0.037(6) 0.051(7) 0.005(6) -0.010(6) -0.002(6)
O235 0.036(7) 0.046(7) 0.040(7) 0.000 0.008(6) 0.000
O236 0.048(6) 0.039(7) 0.046(7) 0.005(5) 0.013(5) 0.000(5)
O237 0.040(6) 0.043(6) 0.037(6) 0.004(5) 0.009(5) -0.010(5)
O238 0.070(8) 0.075(8) 0.075(8) 0.000 0.005(6) 0.000
O239 0.047(7) 0.054(8) 0.040(7) 0.000 0.004(6) 0.000
O240 0.062(7) 0.067(7) 0.067(7) -0.002(6) 0.013(6) 0.001(6)
O241 0.059(7) 0.044(7) 0.061(7) 0.002(6) 0.024(6) -0.010(6)
O242 0.066(7) 0.067(7) 0.057(7) 0.004(6) -0.007(6) -0.013(6)
O243 0.135(8) 0.131(8) 0.131(8) 0.010(6) 0.017(6) 0.000(7)
O261 0.027(6) 0.026(6) 0.012(6) 0.000(5) 0.004(5) -0.004(5)
O262 0.056(7) 0.053(7) 0.049(7) -0.008(6) 0.019(5) 0.001(6)
O263 0.040(6) 0.047(7) 0.047(7) -0.002(6) 0.008(5) 0.001(5)
O264 0.075(7) 0.066(7) 0.072(7) -0.006(6) 0.014(6) -0.009(6)
O265 0.110(8) 0.117(8) 0.111(8) -0.008(6) 0.017(6) -0.006(6)
O266 0.068(7) 0.083(8) 0.077(7) -0.017(6) 0.010(6) 0.007(6)
O267 0.083(7) 0.076(7) 0.094(7) 0.000(6) 0.007(6) 0.000(6)
O268 0.116(8) 0.120(8) 0.117(8) 0.000 0.013(6) 0.000
O270 0.071(8) 0.072(8) 0.074(8) 0.000 0.013(7) 0.000
O271 0.051(7) 0.052(7) 0.042(7) 0.003(6) 0.006(5) 0.010(6)
O272 0.106(8) 0.109(8) 0.110(8) 0.000 0.008(6) 0.000
O273 0.083(7) 0.071(7) 0.073(7) -0.001(6) 0.016(6) -0.014(6)
O274 0.109(8) 0.105(8) 0.108(8) 0.000 0.010(6) 0.000
O275 0.049(7) 0.060(7) 0.062(7) -0.007(6) 0.005(6) 0.001(6)
O276 0.073(7) 0.079(8) 0.079(8) 0.000(6) 0.007(6) 0.003(6)
O277 0.054(7) 0.053(7) 0.058(7) -0.005(6) 0.010(6) 0.011(6)
O278 0.060(7) 0.064(7) 0.067(7) -0.003(6) 0.015(6) -0.003(6)
O279 0.083(7) 0.100(7) 0.098(7) 0.000(6) 0.015(6) -0.005(7)
O280 0.075(8) 0.084(8) 0.078(8) 0.000 0.006(6) 0.000
O281 0.088(8) 0.080(8) 0.081(8) 0.000 0.011(6) 0.000
O282 0.073(7) 0.068(7) 0.075(7) -0.005(6) 0.003(6) -0.002(6)
O283 0.027(7) 0.034(7) 0.040(7) 0.000 0.011(6) 0.000
O284 0.060(7) 0.055(7) 0.067(7) -0.001(6) 0.009(6) -0.001(6)
O285 0.098(8) 0.106(8) 0.107(8) 0.000 0.016(6) 0.000
O286 0.056(7) 0.064(7) 0.076(7) 0.006(6) 0.015(6) -0.003(6)
O287 0.094(8) 0.100(8) 0.096(8) 0.004(6) 0.009(6) 0.005(6)
O288 0.032(7) 0.029(7) 0.032(7) 0.000 0.004(6) 0.000
O289 0.077(7) 0.080(7) 0.082(7) -0.001(6) 0.014(6) -0.003(6)
O290 0.100(8) 0.094(8) 0.108(8) -0.004(6) 0.012(6) 0.003(6)
O291 0.075(7) 0.065(7) 0.070(7) 0.004(6) 0.002(6) -0.006(6)
O292 0.104(8) 0.103(8) 0.107(8) -0.004(6) 0.012(6) 0.001(7)
O293 0.097(8) 0.091(8) 0.089(8) 0.008(6) 0.011(6) -0.002(6)
O294 0.074(7) 0.070(7) 0.071(7) -0.008(6) 0.001(6) -0.002(6)
O295 0.078(7) 0.080(8) 0.078(8) 0.006(6) 0.014(6) 0.006(6)
O296 0.038(6) 0.037(6) 0.042(7) -0.002(5) -0.004(5) 0.008(5)
O297 0.047(7) 0.054(7) 0.045(7) -0.003(6) 0.009(5) -0.009(6)
O298 0.054(7) 0.051(7) 0.051(7) -0.008(6) 0.008(6) -0.001(6)
O299 0.109(8) 0.108(8) 0.109(8) 0.000 0.011(6) 0.000
 
_geom_special_details
;
 All esds (except the esd in the dihedral angle between two l.s. planes)
 are estimated using the full covariance matrix.  The cell esds are taken
 into account individually in the estimation of esds in distances, angles
 and torsion angles; correlations between esds in cell parameters are only
 used when they are defined by crystal symmetry.  An approximate (isotropic)
 treatment of cell esds is used for estimating esds involving l.s. planes.
;
 
loop_
 _geom_bond_atom_site_label_1
 _geom_bond_atom_site_label_2
 _geom_bond_distance
 _geom_bond_site_symmetry_2
 _geom_bond_publ_flag
Mo1 O10 1.73(2) . ?
Mo1 O8 1.78(2) . ?
Mo1 O5 1.921(15) 6_565 ?
Mo1 O5 1.921(15) . ?
Mo1 O3 2.073(18) . ?
Mo1 O4 2.37(2) . ?
Mo2 O6 1.654(14) . ?
Mo2 O1 1.843(16) . ?
Mo2 O11 1.902(16) . ?
Mo2 O9 2.035(15) . ?
Mo2 O4 2.124(6) . ?
Mo2 O5 2.332(15) . ?
Mo3 O20 1.648(15) . ?
Mo3 O11 1.857(16) . ?
Mo3 O21 1.890(17) . ?
Mo3 O41 2.018(17) . ?
Mo3 O13 2.047(16) . ?
Mo3 O22 2.351(16) . ?
Mo4 O25 1.657(15) . ?
Mo4 O23 1.836(19) . ?
Mo4 O21 1.860(16) . ?
Mo4 O26 2.017(15) . ?
Mo4 O36 2.074(16) . ?
Mo4 O22 2.518(17) . ?
Mo5 O33 1.696(14) . ?
Mo5 O37 1.957(15) . ?
Mo5 O26 1.964(15) . ?
Mo5 O30 2.037(16) . ?
Mo5 O32 2.042(15) . ?
Mo5 O36 2.072(17) . ?
Mo5 O39 2.173(17) . ?
Mo6 O46 1.662(15) . ?
Mo6 O40 1.921(16) . ?
Mo6 O42 1.937(15) . ?
Mo6 O43 1.949(17) . ?
Mo6 O41 2.006(17) . ?
Mo6 O44 2.390(14) . ?
Mo7 O50 1.694(18) . ?
Mo7 O48 1.720(18) . ?
Mo7 O43 1.860(16) . ?
Mo7 O49 2.065(19) . ?
Mo7 O51 2.072(16) . ?
Mo7 O47 2.305(17) . ?
Mo8 O76 1.683(18) . ?
Mo8 O87 1.882(17) . ?
Mo8 O74 1.970(15) . ?
Mo8 O77 1.987(13) . ?
Mo8 O72 2.027(17) . ?
Mo8 O75 2.301(15) . ?
Mo9 O80 1.661(18) . ?
Mo9 O79 1.868(15) . ?
Mo9 O86 1.910(16) . ?
Mo9 O81 1.99(2) . ?
Mo9 O66 1.992(16) . ?
Mo9 O84 2.326(17) . ?
Mo10 O92 1.687(12) . ?
Mo10 O91 1.778(12) . ?
Mo10 O261 1.937(15) . ?
Mo10 O84 2.001(17) . ?
Mo10 O81 2.122(12) . ?
Mo10 O82 2.448(13) . ?
Mo11 O211 1.693(13) . ?
Mo11 O89 1.949(18) . ?
Mo11 O85 1.995(17) . ?
Mo11 O90 2.000(16) . ?
Mo11 O208 2.034(14) . ?
Mo11 O82 2.136(13) . ?
Mo11 O91 2.235(12) . ?
Mo12 O210 1.681(17) . ?
Mo12 O206 1.845(19) . ?
Mo12 O263 1.927(18) . ?
Mo12 O208 2.003(14) . ?
Mo12 O82 2.09(2) . ?
Mo12 O261 2.375(15) . ?
Mo13 O83 1.69(2) . ?
Mo13 O205 1.893(15) . ?
Mo13 O104 1.983(15) . ?
Mo13 O206 1.986(19) . ?
Mo13 O81 2.00(2) . ?
Mo13 O261 2.353(15) . ?
Mo14 O195 1.699(16) . ?
Mo14 O263 1.868(18) . ?
Mo14 O194 1.887(17) . ?
Mo14 O196 2.087(14) . ?
Mo14 O214 2.119(18) . ?
Mo14 O202 2.281(15) . ?
Mo15 O115 1.742(17) . ?
Mo15 O116 1.745(14) . ?
Mo15 O113 1.79(2) . ?
Mo15 O109 2.069(15) . ?
Mo15 O106 2.105(17) . ?
Mo15 O114 2.45(2) . ?
Mo16 O181 1.62(2) . ?
Mo16 O117 1.901(17) . ?
Mo16 O183 1.915(19) . ?
Mo16 O182 2.021(16) . ?
Mo16 O116 2.074(14) . ?
Mo16 O180 2.324(19) . ?
Mo17 O140 1.71(2) . ?
Mo17 O127 1.962(19) . ?
Mo17 O135 2.010(17) . ?
Mo17 O162 2.015(18) . ?
Mo17 O182 2.029(17) . ?
Mo17 O163 2.259(17) . ?
Mo18 O161 1.660(19) . ?
Mo18 O162 1.808(19) . ?
Mo18 O139 1.918(15) . ?
Mo18 O164 1.928(16) . ?
Mo18 O178 2.078(18) . ?
Mo18 O163 2.502(15) . ?
Mo19 O175 1.74(2) . ?
Mo19 O174 1.931(19) . ?
Mo19 O177 1.985(17) . ?
Mo19 O170 2.014(18) . ?
Mo19 O164 2.071(15) . ?
Mo19 O178 2.151(19) . ?
Mo19 O176 2.309(16) . ?
Mo20 O138 1.60(3) . ?
Mo20 O129 1.74(2) . ?
Mo20 O136 1.961(17) 6_565 ?
Mo20 O136 1.961(17) . ?
Mo20 O137 2.24(2) . ?
Mo20 O131 2.50(3) . ?
Mo21 O7 1.69(2) . ?
Mo21 O14 1.936(15) . ?
Mo21 O14 1.936(15) 6_565 ?
Mo21 O9 1.968(15) 6_565 ?
Mo21 O9 1.968(15) . ?
Mo21 O4 2.09(2) . ?
Mo21 O8 2.19(2) . ?
Mo22 O78 1.727(19) . ?
Mo22 O77 1.749(13) . ?
Mo22 O79 1.934(16) . ?
Mo22 O85 2.075(18) . ?
Mo22 O82 2.13(2) . ?
Mo22 O84 2.347(17) . ?
Mo23 O235 1.66(3) . ?
Mo23 O16 1.720(18) . ?
Mo23 O16 1.720(18) 6_565 ?
Mo23 O14 2.113(15) 6_565 ?
Mo23 O14 2.113(15) . ?
Mo23 O15 2.25(2) . ?
Mo24 O29 1.745(18) . ?
Mo24 O28 1.773(18) . ?
Mo24 O31 1.930(19) . ?
Mo24 O32 2.013(14) . ?
Mo24 O30 2.123(17) . ?
Mo24 O58 2.33(2) . ?
Mo25 O232 1.66(2) . ?
Mo25 O231 1.78(2) . ?
Mo25 O61 1.922(17) . ?
Mo25 O19 1.949(18) . ?
Mo25 O48 2.215(18) . ?
Mo25 O233 2.29(2) . ?
Mo26 O179 1.666(14) . ?
Mo26 O183 1.85(2) . ?
Mo26 O185 1.845(17) . ?
Mo26 O177 1.980(18) . ?
Mo26 O178 2.022(18) . ?
Mo26 O180 2.430(18) . ?
Mo27 O169 1.705(18) . ?
Mo27 O171 1.73(2) . ?
Mo27 O172 1.800(16) . ?
Mo27 O170 2.056(18) . ?
Mo27 O174 2.138(18) . ?
Mo27 O271 2.399(19) . ?
Mo28 O134 1.72(2) . ?
Mo28 O135 1.770(17) . ?
Mo28 O132 1.887(17) . ?
Mo28 O128 1.929(15) . ?
Mo28 O131 2.093(7) . ?
Mo28 O136 2.406(18) . ?
Mo29 O200 1.66(2) . ?
Mo29 O201 1.681(19) . ?
Mo29 O192 1.858(17) . ?
Mo29 O298 2.04(2) . ?
Mo29 O198 2.24(2) . ?
Mo29 O199 2.24(2) . ?
Mo30 O207 1.708(18) . ?
Mo30 O198 1.75(2) . ?
Mo30 O196 1.792(16) . ?
Mo30 O208 2.043(14) . ?
Mo30 O90 2.094(17) . ?
Mo30 O197 2.24(2) . ?
Mo31 O88 1.77(2) . ?
Mo31 O296 1.785(19) . ?
Mo31 O87 1.901(18) . ?
Mo31 O89 2.045(17) . ?
Mo31 O85 2.051(18) . ?
Mo31 O297 2.34(2) . ?
Mo32 O35 1.705(19) . ?
Mo32 O38 1.830(14) . ?
Mo32 O40 1.857(15) . ?
Mo32 O37 1.992(15) . ?
Mo32 O36 2.091(16) . ?
Mo33 O124 1.77(3) . ?
Mo33 O122 1.83(2) . ?
Mo33 O122 1.83(2) 6_565 ?
Mo33 O125 2.02(2) . ?
Mo33 O125 2.02(2) 6_565 ?
Mo33 O123 2.40(3) . ?
Mo34 O70 1.690(16) . ?
Mo34 O67 1.781(17) . ?
Mo34 O60 1.912(16) . ?
Mo34 O75 1.923(14) . ?
Mo34 O74 2.091(16) . ?
Mo34 O69 2.507(16) . ?
Mo35 O221 1.664(18) . ?
Mo35 O222 1.72(3) . ?
Mo35 O223 1.971(19) . ?
Mo35 O112 1.995(16) . ?
Mo35 O113 2.16(2) . ?
Mo35 O264 2.22(2) . ?
Mo36 O68 1.68(2) . ?
Mo36 O73 2.006(15) . ?
Mo36 O49 2.022(19) . ?
Mo36 O51 2.048(14) . ?
Mo36 O62 2.107(19) . ?
Mo36 O69 2.119(16) . ?
Mo36 O67 2.248(17) . ?
Mo37 O190 1.716(18) . ?
Mo37 O187 1.745(18) . ?
Mo37 O188 1.875(18) . ?
Mo37 O174 2.077(17) . ?
Mo37 O177 2.113(18) . ?
Mo37 O186 2.399(17) . ?
Mo38 O45 1.690(17) . ?
Mo38 O39 1.737(16) . ?
Mo38 O44 1.932(15) . ?
Mo38 O22 1.947(16) . ?
Mo38 O41 2.107(17) . ?
Mo38 O36 2.453(17) . ?
Mo39 O97 1.70(2) . ?
Mo39 O99 1.77(2) . ?
Mo39 O98 1.933(16) . ?
Mo39 O95 2.031(15) . ?
Mo39 O296 2.194(18) . ?
Mo39 O96 2.26(2) . ?
Mo40 O236 1.717(19) . ?
Mo40 O237 1.745(18) . ?
Mo40 O13 1.795(16) . ?
Mo40 O14 2.078(15) . ?
Mo40 O9 2.091(15) . ?
Mo40 O12 2.24(2) . ?
Mo41 O130 1.74(3) . ?
Mo41 O128 2.054(16) . ?
Mo41 O128 2.054(16) 6_565 ?
Mo41 O125 2.06(2) 6_565 ?
Mo41 O125 2.06(2) . ?
Mo41 O131 2.18(3) . ?
Mo41 O129 2.28(3) . ?
Mo42 O189 1.688(17) . ?
Mo42 O214 1.899(17) . ?
Mo42 O185 1.910(18) . ?
Mo42 O188 1.979(19) . ?
Mo42 O119 1.996(16) . ?
Mo42 O120 2.283(17) . ?
Mo43 O27 1.741(17) . ?
Mo43 O34 1.78(2) . ?
Mo43 O24 1.815(15) . ?
Mo43 O32 2.051(14) . ?
Mo43 O26 2.120(15) . ?
Mo43 O240 2.26(2) . ?
Mo44 O65 1.76(2) . ?
Mo44 O64 1.77(2) . ?
Mo44 O66 1.873(15) . ?
Mo44 O62 2.080(18) . ?
Mo44 O73 2.117(16) . ?
Mo44 O63 2.29(2) . ?
Mo45 O54 1.671(18) . ?
Mo45 O38 1.913(14) . ?
Mo45 O53 1.966(15) . ?
Mo45 O56 2.022(15) . ?
Mo45 O74 2.071(15) . ?
Mo45 O60 2.364(17) . ?
Mo46 O167 1.733(14) . ?
Mo46 O168 1.74(3) . ?
Mo46 O165 1.851(18) . ?
Mo46 O170 2.035(18) . ?
Mo46 O164 2.150(15) . ?
Mo46 O166 2.340(18) . ?
Mo47 O213 1.706(17) . ?
Mo47 O212 1.721(16) . ?
Mo47 O120 1.944(17) . ?
Mo47 O202 2.032(16) . ?
Mo47 O214 2.126(17) . ?
Mo48 O2 1.642(19) . ?
Mo48 O1 1.889(15) . ?
Mo48 O23 1.912(19) . ?
Mo48 O24 1.950(15) . ?
Mo48 O3 2.007(7) . ?
Mo48 O5 2.441(16) . ?
Mo49 O101 1.709(19) . ?
Mo49 O230 1.796(18) . ?
Mo49 O61 1.892(18) . ?
Mo49 O62 1.950(19) . ?
Mo49 O49 2.076(19) . ?
Mo49 O229 2.37(2) . ?
Mo50 O105 1.691(17) . ?
Mo50 O102 1.710(17) . ?
Mo50 O104 1.782(15) . ?
Mo50 O107 2.024(14) . ?
Mo50 O108 2.218(18) . ?
Mo50 O227 2.31(2) . ?
Mo51 O52 1.665(14) . ?
Mo51 O42 1.831(15) . ?
Mo51 O53 1.859(15) . ?
Mo51 O51 2.006(15) . ?
Mo51 O69 2.106(15) . ?
Mo52 O118 1.72(2) . ?
Mo52 O119 1.750(15) . ?
Mo52 O117 1.863(17) . ?
Mo52 O106 2.010(16) . ?
Mo52 O204 2.020(18) . ?
Mo52 O120 2.481(18) . ?
Mo53 O57 1.656(18) . ?
Mo53 O56 1.805(15) . ?
Mo53 O59 1.816(19) . ?
Mo53 O30 2.025(17) . ?
Mo53 O37 2.121(14) . ?
Mo53 O55 2.336(19) . ?
Mo54 O184 1.655(17) . ?
Mo54 O176 1.766(17) . ?
Mo54 O180 1.952(18) . ?
Mo54 O163 1.966(16) . ?
Mo54 O182 2.058(17) . ?
Mo54 O178 2.515(17) . ?
Mo55 O203 1.645(16) . ?
Mo55 O108 1.917(17) . ?
Mo55 O107 1.959(12) . ?
Mo55 O109 1.963(15) . ?
Mo55 O106 2.011(16) . ?
Mo55 O204 2.089(17) . ?
Mo55 O212 2.231(16) . ?
Mo56 O111 1.677(14) . ?
Mo56 O103 1.744(16) . ?
Mo56 O112 1.751(15) . ?
Mo56 O107 2.094(14) . ?
Mo56 O109 2.127(14) . ?
Mo56 O110 2.401(17) . ?
Mo57 O133 1.761(15) . ?
Mo57 O139 1.852(15) . ?
Mo57 O137 1.950(7) . ?
Mo57 O165 1.976(18) . ?
Mo57 O132 1.987(18) . ?
Mo57 O136 2.307(16) . ?
Mo58 O18 1.687(18) . ?
Mo58 O17 1.705(15) . ?
Mo58 O19 1.883(18) . ?
Mo58 O16 2.057(18) . ?
Mo58 O236 2.224(19) . ?
Mo58 O234 2.286(19) . ?
Mo59 O126 1.706(18) . ?
Mo59 O226 1.834(19) . ?
Mo59 O127 1.85(2) . ?
Mo59 O125 2.04(2) . ?
Mo59 O128 2.125(16) . ?
Mo59 O262 2.40(2) . ?
Mo60 O95 1.739(16) . ?
Mo60 O94 1.765(16) . ?
Mo60 O298 1.81(2) . ?
Mo60 O90 2.033(17) . ?
Mo60 O89 2.101(18) . ?
Mo60 O93 2.372(14) . ?
Mo61 O295 1.69(3) . ?
Mo61 O294 1.82(2) . ?
Mo61 O31 1.921(19) . ?
Mo61 O98 1.921(16) . ?
Mo61 O59 2.13(2) . ?
Mo61 O100 2.26(2) . ?
Mo62 O71 1.643(18) . ?
Mo62 O72 1.839(17) . ?
Mo62 O86 1.872(16) . ?
Mo62 O73 1.991(15) . ?
Mo62 O69 2.045(16) . ?
Mo62 O75 2.513(14) . ?
Mo63 O121 1.659(19) . ?
Mo63 O225 1.69(3) . ?
Mo63 O223 1.909(19) . ?
Mo63 O122 1.99(2) . ?
Mo63 O226 2.147(19) . ?
Mo63 O224 2.22(2) . ?
Mo64 O193 1.618(19) . ?
Mo64 O205 1.849(15) . ?
Mo64 O194 1.862(17) . ?
Mo64 O108 1.944(15) . ?
Mo64 O204 2.115(18) . ?
Mo64 O202 2.333(16) . ?
Mo65 O241 1.70(2) . ?
Mo65 O242 1.75(2) . ?
Mo65 O192 1.953(17) . ?
Mo65 O172 1.959(16) . ?
Mo65 O190 2.240(18) . ?
Mo65 O191 2.30(2) . ?
Mo69 O285 1.73(4) . ?
Mo69 O286 1.92(2) . ?
Mo69 O286 1.92(2) 6_565 ?
Mo69 O284 2.03(2) 6_565 ?
Mo69 O284 2.03(2) . ?
Mo69 O283 2.41(2) . ?
Mo70 O282 1.72(2) . ?
Mo70 O287 1.74(3) . ?
Mo70 O281 1.873(15) . ?
Mo70 O284 1.91(2) . ?
Mo70 O279 1.92(4) . ?
Mo70 O283 2.469(18) . ?
Mo71 O275 1.76(2) . ?
Mo71 O279 1.90(4) . ?
Mo71 O276 1.90(2) . ?
Mo71 O278 1.93(2) . ?
Mo71 O274 1.96(2) . ?
Mo71 O280 2.35(3) . ?
Mo72 O173 1.75(3) . ?
Mo72 O276 1.84(3) 6_565 ?
Mo72 O276 1.84(3) . ?
Mo72 O277 2.01(2) 6_565 ?
Mo72 O277 2.01(2) . ?
Mo72 O280 2.51(3) . ?
Mo73 O291 1.73(2) . ?
Mo73 O277 1.82(2) . ?
Mo73 O292 1.86(4) . ?
Mo73 O215 1.90(3) . ?
Mo73 O299 1.908(13) . ?
Mo73 O289 2.36(3) . ?
Mo74 O293 1.62(3) . ?
Mo74 O288 1.908(8) . ?
Mo74 O216 1.92(2) . ?
Mo74 O286 1.97(2) . ?
Mo74 O292 2.05(3) . ?
Mo74 O289 2.47(3) . ?
Mo75 O290 1.72(2) . ?
Mo75 O278 1.90(2) . ?
Mo75 O216 1.91(2) . ?
Mo75 O287 1.98(3) . ?
Mo75 O215 2.02(3) . ?
Mo75 O289 2.48(2) . ?
Ce1 O65 2.46(2) . ?
Ce1 O102 2.487(17) . ?
Ce1 O265 2.50(3) . ?
Ce1 O103 2.507(16) . ?
Ce1 O266 2.57(3) . ?
Ce1 O101 2.577(19) . ?
Ce1 O243 2.60(3) . ?
Ce1 O267 2.60(2) . ?
Ce1 O228 2.60(2) . ?
Ce2 O169 2.548(18) 6_565 ?
Ce2 O169 2.548(18) . ?
Ce2 O270 2.56(7) . ?
Ce2 O168 2.57(3) 6_565 ?
Ce2 O168 2.57(3) . ?
Ce2 O429 2.62(3) . ?
Ce2 O429 2.62(3) 6_565 ?
Ce2 O268 2.66(5) . ?
Ce3 O27 2.436(16) 6_565 ?
Ce3 O27 2.437(16) . ?
Ce3 O239 2.48(3) . ?
Ce3 O273 2.49(2) . ?
Ce3 O273 2.49(2) 6_565 ?
Ce3 O28 2.573(18) . ?
Ce3 O28 2.573(18) 6_565 ?
Ce3 O272 2.60(4) . ?
Ce3 O238 2.68(3) . ?
P1 O289 1.54(2) . ?
P1 O289 1.54(2) 6_565 ?
P1 O280 1.57(4) . ?
P1 O283 1.57(3) . ?
K1 O426 2.54(5) . ?
K1 O426 2.54(6) 6_565 ?
K1 O413 3.0(2) . ?
S1 C3 1.79(4) . ?
S1 S2 2.02(2) . ?
S2 C5 1.96(4) . ?
S3 C9 1.69(4) . ?
S3 S4 1.989(15) . ?
S4 C12 2.16(5) . ?
S5 S6 2.033(12) . ?
S1' S2' 2.005(14) . ?
S1' C3 2.12(4) . ?
S2' C5 1.56(4) . ?
S3' C9 1.94(4) . ?
S3' S4' 1.999(15) . ?
S4' C12 1.81(4) . ?
S5' S6' 2.05(3) . ?
O96 C10 1.21(3) . ?
O100 C10 1.22(3) . ?
O191 C6 1.32(3) . ?
O199 C6 1.20(3) . ?
O224 C1 1.27(3) . ?
O233 C7 1.16(3) . ?
O234 C7 1.11(3) . ?
O264 C1 1.30(3) . ?
O373 O385 1.79(18) 3 ?
O373 O385 1.79(18) 8 ?
O375 O392 1.02(15) 5_666 ?
O378 O390 1.44(8) 7_556 ?
O383 O434 1.00(12) 5_565 ?
O385 O385 0.96(9) 6 ?
O406 O406 1.49(15) 6 ?
O442 O444 1.67(6) 7_556 ?
O442 C13 1.87(6) 7_556 ?
N1 C4 1.55(4) . ?
N2 C2 1.31(5) . ?
N3 C8 1.68(4) . ?
N4 C11 1.59(4) . ?
C1 C2 1.61(5) . ?
C2 C3 1.58(5) . ?
C4 C5 1.37(5) . ?
C4 C6 1.56(4) . ?
C7 C8 1.83(4) . ?
C8 C9 1.25(5) . ?
C10 C11 1.44(4) . ?
C11 C12 1.57(4) . ?
C13 C14 1.31(4) . ?
 
loop_
 _geom_angle_atom_site_label_1
 _geom_angle_atom_site_label_2
 _geom_angle_atom_site_label_3
 _geom_angle
 _geom_angle_site_symmetry_1
 _geom_angle_site_symmetry_3
 _geom_angle_publ_flag
O10 Mo1 O8 101.6(11) . . ?
O10 Mo1 O5 105.4(5) . 6_565 ?
O8 Mo1 O5 96.5(5) . 6_565 ?
O10 Mo1 O5 105.4(5) . . ?
O8 Mo1 O5 96.5(5) . . ?
O5 Mo1 O5 143.2(9) 6_565 . ?
O10 Mo1 O3 101.8(10) . . ?
O8 Mo1 O3 156.6(9) . . ?
O5 Mo1 O3 77.3(5) 6_565 . ?
O5 Mo1 O3 77.3(5) . . ?
O10 Mo1 O4 175.3(10) . . ?
O8 Mo1 O4 73.7(9) . . ?
O5 Mo1 O4 75.4(5) 6_565 . ?
O5 Mo1 O4 75.4(5) . . ?
O3 Mo1 O4 82.9(7) . . ?
O6 Mo2 O1 103.8(7) . . ?
O6 Mo2 O11 104.4(7) . . ?
O1 Mo2 O11 96.6(7) . . ?
O6 Mo2 O9 103.7(7) . . ?
O1 Mo2 O9 150.1(6) . . ?
O11 Mo2 O9 87.7(6) . . ?
O6 Mo2 O4 97.4(7) . . ?
O1 Mo2 O4 94.3(7) . . ?
O11 Mo2 O4 152.4(7) . . ?
O9 Mo2 O4 70.7(7) . . ?
O6 Mo2 O5 169.6(7) . . ?
O1 Mo2 O5 74.0(6) . . ?
O11 Mo2 O5 86.0(6) . . ?
O9 Mo2 O5 76.7(6) . . ?
O4 Mo2 O5 72.8(6) . . ?
O20 Mo3 O11 101.8(7) . . ?
O20 Mo3 O21 102.6(7) . . ?
O11 Mo3 O21 92.4(7) . . ?
O20 Mo3 O41 100.8(7) . . ?
O11 Mo3 O41 156.7(7) . . ?
O21 Mo3 O41 88.4(7) . . ?
O20 Mo3 O13 99.5(7) . . ?
O11 Mo3 O13 84.9(7) . . ?
O21 Mo3 O13 157.9(7) . . ?
O41 Mo3 O13 85.7(7) . . ?
O20 Mo3 O22 170.5(7) . . ?
O11 Mo3 O22 87.6(6) . . ?
O21 Mo3 O22 75.2(6) . . ?
O41 Mo3 O22 70.1(6) . . ?
O13 Mo3 O22 82.8(6) . . ?
O25 Mo4 O23 102.0(8) . . ?
O25 Mo4 O21 103.8(7) . . ?
O23 Mo4 O21 94.5(8) . . ?
O25 Mo4 O26 106.7(7) . . ?
O23 Mo4 O26 88.8(7) . . ?
O21 Mo4 O26 147.9(7) . . ?
O25 Mo4 O36 99.2(7) . . ?
O23 Mo4 O36 153.1(7) . . ?
O21 Mo4 O36 96.4(7) . . ?
O26 Mo4 O36 69.2(6) . . ?
O25 Mo4 O22 170.9(6) . . ?
O23 Mo4 O22 86.4(7) . . ?
O21 Mo4 O22 71.5(6) . . ?
O26 Mo4 O22 76.8(6) . . ?
O36 Mo4 O22 74.0(6) . . ?
O33 Mo5 O37 96.4(7) . . ?
O33 Mo5 O26 93.9(7) . . ?
O37 Mo5 O26 140.3(6) . . ?
O33 Mo5 O30 103.6(7) . . ?
O37 Mo5 O30 72.1(6) . . ?
O26 Mo5 O30 141.4(7) . . ?
O33 Mo5 O32 99.9(6) . . ?
O37 Mo5 O32 142.4(6) . . ?
O26 Mo5 O32 72.0(6) . . ?
O30 Mo5 O32 71.3(6) . . ?
O33 Mo5 O36 98.1(6) . . ?
O37 Mo5 O36 70.4(6) . . ?
O26 Mo5 O36 70.2(6) . . ?
O30 Mo5 O36 138.3(7) . . ?
O32 Mo5 O36 138.9(6) . . ?
O33 Mo5 O39 168.8(6) . . ?
O37 Mo5 O39 81.0(6) . . ?
O26 Mo5 O39 81.5(6) . . ?
O30 Mo5 O39 86.1(6) . . ?
O32 Mo5 O39 88.6(6) . . ?
O36 Mo5 O39 70.7(6) . . ?
O46 Mo6 O40 100.7(7) . . ?
O46 Mo6 O42 101.5(7) . . ?
O40 Mo6 O42 89.4(7) . . ?
O46 Mo6 O43 100.4(8) . . ?
O40 Mo6 O43 158.9(7) . . ?
O42 Mo6 O43 87.2(7) . . ?
O46 Mo6 O41 100.6(8) . . ?
O40 Mo6 O41 87.9(7) . . ?
O42 Mo6 O41 157.9(7) . . ?
O43 Mo6 O41 87.5(7) . . ?
O46 Mo6 O44 169.2(7) . . ?
O40 Mo6 O44 76.2(6) . . ?
O42 Mo6 O44 88.8(6) . . ?
O43 Mo6 O44 83.0(6) . . ?
O41 Mo6 O44 69.2(6) . . ?
O50 Mo7 O48 104.2(9) . . ?
O50 Mo7 O43 101.7(8) . . ?
O48 Mo7 O43 106.6(8) . . ?
O50 Mo7 O49 95.0(8) . . ?
O48 Mo7 O49 88.1(8) . . ?
O43 Mo7 O49 154.0(7) . . ?
O50 Mo7 O51 93.1(7) . . ?
O48 Mo7 O51 154.4(8) . . ?
O43 Mo7 O51 87.8(6) . . ?
O49 Mo7 O51 71.4(7) . . ?
O50 Mo7 O47 171.4(8) . . ?
O48 Mo7 O47 84.0(8) . . ?
O43 Mo7 O47 78.0(7) . . ?
O49 Mo7 O47 82.5(7) . . ?
O51 Mo7 O47 78.3(6) . . ?
O76 Mo8 O87 102.7(8) . . ?
O76 Mo8 O74 100.6(8) . . ?
O87 Mo8 O74 85.4(7) . . ?
O76 Mo8 O77 104.1(7) . . ?
O87 Mo8 O77 81.9(7) . . ?
O74 Mo8 O77 154.2(6) . . ?
O76 Mo8 O72 97.5(8) . . ?
O87 Mo8 O72 159.7(7) . . ?
O74 Mo8 O72 89.7(6) . . ?
O77 Mo8 O72 94.5(6) . . ?
O76 Mo8 O75 167.5(7) . . ?
O87 Mo8 O75 83.3(6) . . ?
O74 Mo8 O75 68.6(6) . . ?
O77 Mo8 O75 87.6(6) . . ?
O72 Mo8 O75 76.6(6) . . ?
O80 Mo9 O79 97.7(8) . . ?
O80 Mo9 O86 102.0(8) . . ?
O79 Mo9 O86 89.1(7) . . ?
O80 Mo9 O81 102.5(7) . . ?
O79 Mo9 O81 89.4(6) . . ?
O86 Mo9 O81 155.4(7) . . ?
O80 Mo9 O66 99.9(8) . . ?
O79 Mo9 O66 161.7(7) . . ?
O86 Mo9 O66 92.2(6) . . ?
O81 Mo9 O66 81.8(5) . . ?
O80 Mo9 O84 169.4(7) . . ?
O79 Mo9 O84 74.9(6) . . ?
O86 Mo9 O84 85.6(6) . . ?
O81 Mo9 O84 70.3(6) . . ?
O66 Mo9 O84 86.9(6) . . ?
O92 Mo10 O91 103.3(6) . . ?
O92 Mo10 O261 102.4(9) . . ?
O91 Mo10 O261 102.1(8) . . ?
O92 Mo10 O84 103.6(9) . . ?
O91 Mo10 O84 97.7(9) . . ?
O261 Mo10 O84 142.5(6) . . ?
O92 Mo10 O81 98.1(5) . . ?
O91 Mo10 O81 158.4(6) . . ?
O261 Mo10 O81 75.5(8) . . ?
O84 Mo10 O81 74.5(8) . . ?
O92 Mo10 O82 179.1(10) . . ?
O91 Mo10 O82 76.7(5) . . ?
O261 Mo10 O82 76.8(7) . . ?
O84 Mo10 O82 77.3(7) . . ?
O81 Mo10 O82 82.0(5) . . ?
O211 Mo11 O89 101.7(9) . . ?
O211 Mo11 O85 95.1(10) . . ?
O89 Mo11 O85 67.5(7) . . ?
O211 Mo11 O90 99.9(8) . . ?
O89 Mo11 O90 71.7(6) . . ?
O85 Mo11 O90 138.6(7) . . ?
O211 Mo11 O208 96.8(10) . . ?
O89 Mo11 O208 140.7(7) . . ?
O85 Mo11 O208 144.8(6) . . ?
O90 Mo11 O208 71.1(6) . . ?
O211 Mo11 O82 95.5(6) . . ?
O89 Mo11 O82 139.1(8) . . ?
O85 Mo11 O82 74.2(8) . . ?
O90 Mo11 O82 141.1(8) . . ?
O208 Mo11 O82 71.7(8) . . ?
O211 Mo11 O91 170.7(6) . . ?
O89 Mo11 O91 84.6(7) . . ?
O85 Mo11 O91 80.9(8) . . ?
O90 Mo11 O91 88.6(6) . . ?
O208 Mo11 O91 82.1(7) . . ?
O82 Mo11 O91 75.4(5) . . ?
O210 Mo12 O206 103.3(8) . . ?
O210 Mo12 O263 104.5(8) . . ?
O206 Mo12 O263 94.6(8) . . ?
O210 Mo12 O208 102.2(7) . . ?
O206 Mo12 O208 151.9(7) . . ?
O263 Mo12 O208 90.0(7) . . ?
O210 Mo12 O82 94.3(7) . . ?
O206 Mo12 O82 93.3(7) . . ?
O263 Mo12 O82 157.3(7) . . ?
O208 Mo12 O82 73.4(5) . . ?
O210 Mo12 O261 169.8(7) . . ?
O206 Mo12 O261 75.2(7) . . ?
O263 Mo12 O261 85.7(7) . . ?
O208 Mo12 O261 77.6(5) . . ?
O82 Mo12 O261 75.8(5) . . ?
O83 Mo13 O205 104.0(8) . . ?
O83 Mo13 O104 100.7(8) . . ?
O205 Mo13 O104 82.4(6) . . ?
O83 Mo13 O206 102.4(9) . . ?
O205 Mo13 O206 94.0(7) . . ?
O104 Mo13 O206 156.9(7) . . ?
O83 Mo13 O81 101.0(7) . . ?
O205 Mo13 O81 153.9(6) . . ?
O104 Mo13 O81 85.9(6) . . ?
O206 Mo13 O81 87.7(7) . . ?
O83 Mo13 O261 169.2(8) . . ?
O205 Mo13 O261 86.4(6) . . ?
O104 Mo13 O261 83.6(6) . . ?
O206 Mo13 O261 73.4(7) . . ?
O81 Mo13 O261 69.2(5) . . ?
O195 Mo14 O263 103.4(8) . . ?
O195 Mo14 O194 101.3(8) . . ?
O263 Mo14 O194 89.5(8) . . ?
O195 Mo14 O196 100.2(7) . . ?
O263 Mo14 O196 90.1(7) . . ?
O194 Mo14 O196 158.0(6) . . ?
O195 Mo14 O214 97.5(7) . . ?
O263 Mo14 O214 159.0(7) . . ?
O194 Mo14 O214 88.3(7) . . ?
O196 Mo14 O214 84.2(6) . . ?
O195 Mo14 O202 166.9(7) . . ?
O263 Mo14 O202 87.4(7) . . ?
O194 Mo14 O202 70.8(6) . . ?
O196 Mo14 O202 87.2(5) . . ?
O214 Mo14 O202 72.2(6) . . ?
O115 Mo15 O116 98.8(7) . . ?
O115 Mo15 O113 106.2(9) . . ?
O116 Mo15 O113 104.0(9) . . ?
O115 Mo15 O109 98.2(7) . . ?
O116 Mo15 O109 155.1(7) . . ?
O113 Mo15 O109 88.4(8) . . ?
O115 Mo15 O106 96.4(7) . . ?
O116 Mo15 O106 92.1(7) . . ?
O113 Mo15 O106 149.5(8) . . ?
O109 Mo15 O106 68.0(6) . . ?
O115 Mo15 O114 172.0(8) . . ?
O116 Mo15 O114 79.4(7) . . ?
O113 Mo15 O114 81.8(9) . . ?
O109 Mo15 O114 81.1(6) . . ?
O106 Mo15 O114 75.8(7) . . ?
O181 Mo16 O117 107.3(9) . . ?
O181 Mo16 O183 101.2(9) . . ?
O117 Mo16 O183 88.1(8) . . ?
O181 Mo16 O182 95.9(9) . . ?
O117 Mo16 O182 156.5(7) . . ?
O183 Mo16 O182 91.4(7) . . ?
O181 Mo16 O116 101.1(8) . . ?
O117 Mo16 O116 87.2(7) . . ?
O183 Mo16 O116 157.6(7) . . ?
O182 Mo16 O116 84.4(6) . . ?
O181 Mo16 O180 162.9(8) . . ?
O117 Mo16 O180 89.0(7) . . ?
O183 Mo16 O180 73.7(7) . . ?
O182 Mo16 O180 68.4(7) . . ?
O116 Mo16 O180 84.4(6) . . ?
O140 Mo17 O127 100.7(9) . . ?
O140 Mo17 O135 105.9(8) . . ?
O127 Mo17 O135 86.8(8) . . ?
O140 Mo17 O162 100.3(8) . . ?
O127 Mo17 O162 158.4(8) . . ?
O135 Mo17 O162 92.3(7) . . ?
O140 Mo17 O182 98.4(8) . . ?
O127 Mo17 O182 83.7(7) . . ?
O135 Mo17 O182 155.2(7) . . ?
O162 Mo17 O182 88.3(7) . . ?
O140 Mo17 O163 166.4(8) . . ?
O127 Mo17 O163 83.4(7) . . ?
O135 Mo17 O163 87.3(6) . . ?
O162 Mo17 O163 75.0(7) . . ?
O182 Mo17 O163 69.0(6) . . ?
O161 Mo18 O162 100.3(9) . . ?
O161 Mo18 O139 105.0(8) . . ?
O162 Mo18 O139 97.8(8) . . ?
O161 Mo18 O164 103.6(8) . . ?
O162 Mo18 O164 153.6(7) . . ?
O139 Mo18 O164 86.7(7) . . ?
O161 Mo18 O178 93.6(8) . . ?
O162 Mo18 O178 92.6(8) . . ?
O139 Mo18 O178 156.6(7) . . ?
O164 Mo18 O178 75.0(7) . . ?
O161 Mo18 O163 166.4(8) . . ?
O162 Mo18 O163 72.5(7) . . ?
O139 Mo18 O163 87.7(6) . . ?
O164 Mo18 O163 81.8(6) . . ?
O178 Mo18 O163 75.5(6) . . ?
O175 Mo19 O174 100.1(10) . . ?
O175 Mo19 O177 92.0(10) . . ?
O174 Mo19 O177 72.4(7) . . ?
O175 Mo19 O170 99.9(10) . . ?
O174 Mo19 O170 71.9(7) . . ?
O177 Mo19 O170 143.8(7) . . ?
O175 Mo19 O164 94.7(10) . . ?
O174 Mo19 O164 143.7(7) . . ?
O177 Mo19 O164 140.2(7) . . ?
O170 Mo19 O164 73.0(7) . . ?
O175 Mo19 O178 97.0(10) . . ?
O174 Mo19 O178 138.6(7) . . ?
O177 Mo19 O178 69.6(7) . . ?
O170 Mo19 O178 140.9(7) . . ?
O164 Mo19 O178 70.7(6) . . ?
O175 Mo19 O176 170.6(10) . . ?
O174 Mo19 O176 83.8(7) . . ?
O177 Mo19 O176 81.0(6) . . ?
O170 Mo19 O176 89.4(6) . . ?
O164 Mo19 O176 86.8(6) . . ?
O178 Mo19 O176 74.7(6) . . ?
O138 Mo20 O129 103.5(12) . . ?
O138 Mo20 O136 102.2(6) . 6_565 ?
O129 Mo20 O136 101.8(5) . 6_565 ?
O138 Mo20 O136 102.2(6) . . ?
O129 Mo20 O136 101.8(5) . . ?
O136 Mo20 O136 140.7(10) 6_565 . ?
O138 Mo20 O137 98.7(11) . . ?
O129 Mo20 O137 157.8(11) . . ?
O136 Mo20 O137 73.1(5) 6_565 . ?
O136 Mo20 O137 73.1(5) . . ?
O138 Mo20 O131 178.7(10) . . ?
O129 Mo20 O131 77.8(10) . . ?
O136 Mo20 O131 77.5(5) 6_565 . ?
O136 Mo20 O131 77.5(5) . . ?
O137 Mo20 O131 80.0(9) . . ?
O7 Mo21 O14 99.2(7) . . ?
O7 Mo21 O14 99.2(7) . 6_565 ?
O14 Mo21 O14 73.4(9) . 6_565 ?
O7 Mo21 O9 95.8(5) . 6_565 ?
O14 Mo21 O9 141.2(6) . 6_565 ?
O14 Mo21 O9 69.0(6) 6_565 6_565 ?
O7 Mo21 O9 95.8(5) . . ?
O14 Mo21 O9 69.0(6) . . ?
O14 Mo21 O9 141.2(6) 6_565 . ?
O9 Mo21 O9 144.4(9) 6_565 . ?
O7 Mo21 O4 97.4(9) . . ?
O14 Mo21 O4 139.3(5) . . ?
O14 Mo21 O4 139.3(5) 6_565 . ?
O9 Mo21 O4 72.6(5) 6_565 . ?
O9 Mo21 O4 72.6(5) . . ?
O7 Mo21 O8 170.0(10) . . ?
O14 Mo21 O8 88.8(7) . . ?
O14 Mo21 O8 88.8(7) 6_565 . ?
O9 Mo21 O8 81.3(5) 6_565 . ?
O9 Mo21 O8 81.3(5) . . ?
O4 Mo21 O8 72.6(8) . . ?
O78 Mo22 O77 104.6(8) . . ?
O78 Mo22 O79 99.0(8) . . ?
O77 Mo22 O79 97.7(7) . . ?
O78 Mo22 O85 106.0(8) . . ?
O77 Mo22 O85 86.0(7) . . ?
O79 Mo22 O85 153.0(7) . . ?
O78 Mo22 O82 96.0(7) . . ?
O77 Mo22 O82 153.9(6) . . ?
O79 Mo22 O82 94.8(6) . . ?
O85 Mo22 O82 72.8(6) . . ?
O78 Mo22 O84 169.0(8) . . ?
O77 Mo22 O84 84.5(6) . . ?
O79 Mo22 O84 73.3(6) . . ?
O85 Mo22 O84 80.4(7) . . ?
O82 Mo22 O84 77.3(5) . . ?
O235 Mo23 O16 102.6(8) . . ?
O235 Mo23 O16 102.6(8) . 6_565 ?
O16 Mo23 O16 107.5(12) . 6_565 ?
O235 Mo23 O14 97.1(9) . 6_565 ?
O16 Mo23 O14 150.4(7) . 6_565 ?
O16 Mo23 O14 89.2(7) 6_565 6_565 ?
O235 Mo23 O14 97.1(9) . . ?
O16 Mo23 O14 89.2(7) . . ?
O16 Mo23 O14 150.4(7) 6_565 . ?
O14 Mo23 O14 66.4(8) 6_565 . ?
O235 Mo23 O15 176.1(11) . . ?
O16 Mo23 O15 79.6(7) . . ?
O16 Mo23 O15 79.6(7) 6_565 . ?
O14 Mo23 O15 79.6(7) 6_565 . ?
O14 Mo23 O15 79.6(7) . . ?
O29 Mo24 O28 104.2(9) . . ?
O29 Mo24 O31 104.4(9) . . ?
O28 Mo24 O31 98.8(8) . . ?
O29 Mo24 O32 95.1(7) . . ?
O28 Mo24 O32 95.9(7) . . ?
O31 Mo24 O32 151.8(7) . . ?
O29 Mo24 O30 98.0(8) . . ?
O28 Mo24 O30 154.8(8) . . ?
O31 Mo24 O30 86.9(7) . . ?
O32 Mo24 O30 70.1(6) . . ?
O29 Mo24 O58 172.5(8) . . ?
O28 Mo24 O58 79.6(8) . . ?
O31 Mo24 O58 81.1(8) . . ?
O32 Mo24 O58 77.9(7) . . ?
O30 Mo24 O58 77.0(7) . . ?
O232 Mo25 O231 107.2(11) . . ?
O232 Mo25 O61 100.0(9) . . ?
O231 Mo25 O61 93.4(9) . . ?
O232 Mo25 O19 98.2(9) . . ?
O231 Mo25 O19 99.2(9) . . ?
O61 Mo25 O19 153.7(8) . . ?
O232 Mo25 O48 91.2(9) . . ?
O231 Mo25 O48 161.4(9) . . ?
O61 Mo25 O48 80.8(7) . . ?
O19 Mo25 O48 80.0(7) . . ?
O232 Mo25 O233 166.4(10) . . ?
O231 Mo25 O233 86.4(10) . . ?
O61 Mo25 O233 77.5(8) . . ?
O19 Mo25 O233 80.3(7) . . ?
O48 Mo25 O233 75.2(8) . . ?
O179 Mo26 O183 103.7(8) . . ?
O179 Mo26 O185 106.8(7) . . ?
O183 Mo26 O185 97.1(8) . . ?
O179 Mo26 O177 104.6(7) . . ?
O183 Mo26 O177 148.1(8) . . ?
O185 Mo26 O177 88.6(8) . . ?
O179 Mo26 O178 94.1(7) . . ?
O183 Mo26 O178 91.2(8) . . ?
O185 Mo26 O178 154.8(7) . . ?
O177 Mo26 O178 72.4(7) . . ?
O179 Mo26 O180 167.4(7) . . ?
O183 Mo26 O180 72.2(7) . . ?
O185 Mo26 O180 85.6(7) . . ?
O177 Mo26 O180 77.1(7) . . ?
O178 Mo26 O180 74.3(6) . . ?
O169 Mo27 O171 103.1(10) . . ?
O169 Mo27 O172 106.1(8) . . ?
O171 Mo27 O172 98.9(9) . . ?
O169 Mo27 O170 92.8(8) . . ?
O171 Mo27 O170 94.3(9) . . ?
O172 Mo27 O170 153.7(7) . . ?
O169 Mo27 O174 154.4(8) . . ?
O171 Mo27 O174 94.3(9) . . ?
O172 Mo27 O174 89.2(7) . . ?
O170 Mo27 O174 67.0(7) . . ?
O169 Mo27 O271 87.9(8) . . ?
O171 Mo27 O271 168.9(9) . . ?
O172 Mo27 O271 79.7(7) . . ?
O170 Mo27 O271 83.0(7) . . ?
O174 Mo27 O271 74.7(7) . . ?
O134 Mo28 O135 103.5(9) . . ?
O134 Mo28 O132 99.5(9) . . ?
O135 Mo28 O132 95.1(8) . . ?
O134 Mo28 O128 104.1(9) . . ?
O135 Mo28 O128 90.2(7) . . ?
O132 Mo28 O128 153.8(8) . . ?
O134 Mo28 O131 93.9(10) . . ?
O135 Mo28 O131 159.3(9) . . ?
O132 Mo28 O131 92.9(9) . . ?
O128 Mo28 O131 74.6(8) . . ?
O134 Mo28 O136 169.0(8) . . ?
O135 Mo28 O136 86.4(7) . . ?
O132 Mo28 O136 74.7(7) . . ?
O128 Mo28 O136 80.1(6) . . ?
O131 Mo28 O136 77.3(9) . . ?
O200 Mo29 O201 103.1(10) . . ?
O200 Mo29 O192 103.3(9) . . ?
O201 Mo29 O192 99.8(8) . . ?
O200 Mo29 O298 100.8(9) . . ?
O201 Mo29 O298 93.2(9) . . ?
O192 Mo29 O298 149.1(8) . . ?
O200 Mo29 O198 89.0(9) . . ?
O201 Mo29 O198 167.5(8) . . ?
O192 Mo29 O198 80.1(7) . . ?
O298 Mo29 O198 81.3(8) . . ?
O200 Mo29 O199 162.0(9) . . ?
O201 Mo29 O199 93.4(8) . . ?
O192 Mo29 O199 80.3(7) . . ?
O298 Mo29 O199 71.0(8) . . ?
O198 Mo29 O199 74.1(8) . . ?
O207 Mo30 O198 104.1(9) . . ?
O207 Mo30 O196 102.7(8) . . ?
O198 Mo30 O196 100.5(8) . . ?
O207 Mo30 O208 92.9(7) . . ?
O198 Mo30 O208 153.4(8) . . ?
O196 Mo30 O208 95.3(6) . . ?
O207 Mo30 O90 95.2(7) . . ?
O198 Mo30 O90 88.9(8) . . ?
O196 Mo30 O90 157.0(6) . . ?
O208 Mo30 O90 69.1(6) . . ?
O207 Mo30 O197 172.8(9) . . ?
O198 Mo30 O197 82.8(9) . . ?
O196 Mo30 O197 77.6(7) . . ?
O208 Mo30 O197 79.9(7) . . ?
O90 Mo30 O197 82.9(7) . . ?
O88 Mo31 O296 103.7(9) . . ?
O88 Mo31 O87 99.3(8) . . ?
O296 Mo31 O87 109.0(8) . . ?
O88 Mo31 O89 96.3(8) . . ?
O296 Mo31 O89 89.7(8) . . ?
O87 Mo31 O89 151.9(7) . . ?
O88 Mo31 O85 95.3(8) . . ?
O296 Mo31 O85 149.7(8) . . ?
O87 Mo31 O85 90.6(7) . . ?
O89 Mo31 O85 64.7(7) . . ?
O88 Mo31 O297 170.1(8) . . ?
O296 Mo31 O297 86.1(8) . . ?
O87 Mo31 O297 78.0(7) . . ?
O89 Mo31 O297 82.6(7) . . ?
O85 Mo31 O297 75.3(7) . . ?
O35 Mo32 O38 101.8(8) . . ?
O35 Mo32 O40 107.8(8) . . ?
O38 Mo32 O40 102.4(6) . . ?
O35 Mo32 O37 100.1(8) . . ?
O38 Mo32 O37 88.0(6) . . ?
O40 Mo32 O37 147.3(7) . . ?
O35 Mo32 O36 95.2(8) . . ?
O38 Mo32 O36 153.9(6) . . ?
O40 Mo32 O36 91.0(7) . . ?
O37 Mo32 O36 69.4(6) . . ?
O124 Mo33 O122 102.4(9) . . ?
O124 Mo33 O122 102.4(9) . 6_565 ?
O122 Mo33 O122 102.3(13) . 6_565 ?
O124 Mo33 O125 94.6(10) . . ?
O122 Mo33 O125 89.3(9) . . ?
O122 Mo33 O125 156.7(10) 6_565 . ?
O124 Mo33 O125 94.6(10) . 6_565 ?
O122 Mo33 O125 156.7(10) . 6_565 ?
O122 Mo33 O125 89.3(9) 6_565 6_565 ?
O125 Mo33 O125 73.3(12) . 6_565 ?
O124 Mo33 O123 175.5(11) . . ?
O122 Mo33 O123 80.3(8) . . ?
O122 Mo33 O123 80.3(8) 6_565 . ?
O125 Mo33 O123 81.9(8) . . ?
O125 Mo33 O123 81.9(8) 6_565 . ?
O70 Mo34 O67 104.0(8) . . ?
O70 Mo34 O60 103.2(8) . . ?
O67 Mo34 O60 99.4(7) . . ?
O70 Mo34 O75 103.3(7) . . ?
O67 Mo34 O75 96.7(7) . . ?
O60 Mo34 O75 144.5(7) . . ?
O70 Mo34 O74 96.5(7) . . ?
O67 Mo34 O74 159.0(7) . . ?
O60 Mo34 O74 79.7(7) . . ?
O75 Mo34 O74 74.1(6) . . ?
O70 Mo34 O69 177.5(7) . . ?
O67 Mo34 O69 73.6(7) . . ?
O60 Mo34 O69 78.0(6) . . ?
O75 Mo34 O69 76.5(6) . . ?
O74 Mo34 O69 85.8(6) . . ?
O221 Mo35 O222 101.1(11) . . ?
O221 Mo35 O223 98.0(9) . . ?
O222 Mo35 O223 95.7(10) . . ?
O221 Mo35 O112 98.2(8) . . ?
O222 Mo35 O112 95.3(10) . . ?
O223 Mo35 O112 158.2(7) . . ?
O221 Mo35 O113 171.3(10) . . ?
O222 Mo35 O113 87.6(10) . . ?
O223 Mo35 O113 81.7(8) . . ?
O112 Mo35 O113 80.1(8) . . ?
O221 Mo35 O264 92.3(9) . . ?
O222 Mo35 O264 166.3(10) . . ?
O223 Mo35 O264 85.0(8) . . ?
O112 Mo35 O264 79.9(8) . . ?
O113 Mo35 O264 79.0(9) . . ?
O68 Mo36 O73 96.1(8) . . ?
O68 Mo36 O49 101.9(9) . . ?
O73 Mo36 O49 140.0(7) . . ?
O68 Mo36 O51 94.4(8) . . ?
O73 Mo36 O51 141.2(6) . . ?
O49 Mo36 O51 72.8(7) . . ?
O68 Mo36 O62 101.2(9) . . ?
O73 Mo36 O62 73.3(7) . . ?
O49 Mo36 O62 68.3(7) . . ?
O51 Mo36 O62 140.2(7) . . ?
O68 Mo36 O69 97.0(8) . . ?
O73 Mo36 O69 69.6(6) . . ?
O49 Mo36 O69 141.2(7) . . ?
O51 Mo36 O69 72.1(6) . . ?
O62 Mo36 O69 140.0(6) . . ?
O68 Mo36 O67 171.0(8) . . ?
O73 Mo36 O67 81.7(6) . . ?
O49 Mo36 O67 85.2(7) . . ?
O51 Mo36 O67 82.2(6) . . ?
O62 Mo36 O67 86.6(7) . . ?
O69 Mo36 O67 74.1(6) . . ?
O190 Mo37 O187 99.4(8) . . ?
O190 Mo37 O188 103.4(8) . . ?
O187 Mo37 O188 99.9(8) . . ?
O190 Mo37 O174 92.4(8) . . ?
O187 Mo37 O174 99.3(8) . . ?
O188 Mo37 O174 152.7(7) . . ?
O190 Mo37 O177 155.1(7) . . ?
O187 Mo37 O177 97.8(8) . . ?
O188 Mo37 O177 91.3(7) . . ?
O174 Mo37 O177 67.0(7) . . ?
O190 Mo37 O186 83.3(7) . . ?
O187 Mo37 O186 177.0(8) . . ?
O188 Mo37 O186 78.2(7) . . ?
O174 Mo37 O186 81.8(7) . . ?
O177 Mo37 O186 80.0(6) . . ?
O45 Mo38 O39 106.9(8) . . ?
O45 Mo38 O44 99.4(7) . . ?
O39 Mo38 O44 98.3(7) . . ?
O45 Mo38 O22 106.6(8) . . ?
O39 Mo38 O22 95.6(7) . . ?
O44 Mo38 O22 145.4(7) . . ?
O45 Mo38 O41 98.8(7) . . ?
O39 Mo38 O41 154.3(7) . . ?
O44 Mo38 O41 76.9(6) . . ?
O22 Mo38 O41 76.9(7) . . ?
O45 Mo38 O36 174.9(7) . . ?
O39 Mo38 O36 69.4(7) . . ?
O44 Mo38 O36 78.0(6) . . ?
O22 Mo38 O36 77.6(6) . . ?
O41 Mo38 O36 84.9(6) . . ?
O97 Mo39 O99 103.7(10) . . ?
O97 Mo39 O98 99.3(8) . . ?
O99 Mo39 O98 99.7(8) . . ?
O97 Mo39 O95 97.0(8) . . ?
O99 Mo39 O95 91.5(8) . . ?
O98 Mo39 O95 157.4(7) . . ?
O97 Mo39 O296 165.6(9) . . ?
O99 Mo39 O296 89.6(8) . . ?
O98 Mo39 O296 83.5(7) . . ?
O95 Mo39 O296 77.0(6) . . ?
O97 Mo39 O96 89.1(9) . . ?
O99 Mo39 O96 164.9(9) . . ?
O98 Mo39 O96 86.0(7) . . ?
O95 Mo39 O96 78.7(7) . . ?
O296 Mo39 O96 77.0(7) . . ?
O236 Mo40 O237 105.1(9) . . ?
O236 Mo40 O13 104.1(8) . . ?
O237 Mo40 O13 99.3(8) . . ?
O236 Mo40 O14 91.3(8) . . ?
O237 Mo40 O14 98.0(7) . . ?
O13 Mo40 O14 152.8(6) . . ?
O236 Mo40 O9 151.2(8) . . ?
O237 Mo40 O9 93.5(7) . . ?
O13 Mo40 O9 94.0(6) . . ?
O14 Mo40 O9 64.1(6) . . ?
O236 Mo40 O12 83.2(8) . . ?
O237 Mo40 O12 171.6(8) . . ?
O13 Mo40 O12 79.6(7) . . ?
O14 Mo40 O12 80.3(7) . . ?
O9 Mo40 O12 78.3(7) . . ?
O130 Mo41 O128 95.3(6) . . ?
O130 Mo41 O128 95.3(6) . 6_565 ?
O128 Mo41 O128 139.6(9) . 6_565 ?
O130 Mo41 O125 101.4(10) . 6_565 ?
O128 Mo41 O125 142.5(8) . 6_565 ?
O128 Mo41 O125 72.1(7) 6_565 6_565 ?
O130 Mo41 O125 101.4(10) . . ?
O128 Mo41 O125 72.1(7) . . ?
O128 Mo41 O125 142.5(8) 6_565 . ?
O125 Mo41 O125 71.8(12) 6_565 . ?
O130 Mo41 O131 92.8(12) . . ?
O128 Mo41 O131 70.3(4) . . ?
O128 Mo41 O131 70.3(4) 6_565 . ?
O125 Mo41 O131 140.8(7) 6_565 . ?
O125 Mo41 O131 140.8(7) . . ?
O130 Mo41 O129 168.1(11) . . ?
O128 Mo41 O129 80.9(5) . . ?
O128 Mo41 O129 80.9(5) 6_565 . ?
O125 Mo41 O129 88.1(8) 6_565 . ?
O125 Mo41 O129 88.1(8) . . ?
O131 Mo41 O129 75.3(9) . . ?
O189 Mo42 O214 100.1(8) . . ?
O189 Mo42 O185 105.3(8) . . ?
O214 Mo42 O185 154.6(7) . . ?
O189 Mo42 O188 100.9(8) . . ?
O214 Mo42 O188 86.1(8) . . ?
O185 Mo42 O188 87.4(8) . . ?
O189 Mo42 O119 101.0(7) . . ?
O214 Mo42 O119 89.5(7) . . ?
O185 Mo42 O119 87.4(7) . . ?
O188 Mo42 O119 158.1(7) . . ?
O189 Mo42 O120 167.7(7) . . ?
O214 Mo42 O120 69.7(7) . . ?
O185 Mo42 O120 85.3(7) . . ?
O188 Mo42 O120 85.6(7) . . ?
O119 Mo42 O120 72.7(6) . . ?
O27 Mo43 O34 104.8(9) . . ?
O27 Mo43 O24 106.5(7) . . ?
O34 Mo43 O24 99.9(8) . . ?
O27 Mo43 O32 88.9(7) . . ?
O34 Mo43 O32 93.9(8) . . ?
O24 Mo43 O32 155.7(7) . . ?
O27 Mo43 O26 153.5(7) . . ?
O34 Mo43 O26 91.2(8) . . ?
O24 Mo43 O26 91.0(6) . . ?
O32 Mo43 O26 68.7(6) . . ?
O27 Mo43 O240 84.4(8) . . ?
O34 Mo43 O240 169.7(9) . . ?
O24 Mo43 O240 81.5(8) . . ?
O32 Mo43 O240 81.5(7) . . ?
O26 Mo43 O240 78.5(7) . . ?
O65 Mo44 O64 106.7(10) . . ?
O65 Mo44 O66 99.0(8) . . ?
O64 Mo44 O66 105.3(8) . . ?
O65 Mo44 O62 89.7(8) . . ?
O64 Mo44 O62 93.5(8) . . ?
O66 Mo44 O62 155.9(7) . . ?
O65 Mo44 O73 155.9(8) . . ?
O64 Mo44 O73 90.0(8) . . ?
O66 Mo44 O73 93.0(6) . . ?
O62 Mo44 O73 71.7(7) . . ?
O65 Mo44 O63 83.7(9) . . ?
O64 Mo44 O63 168.6(8) . . ?
O66 Mo44 O63 77.2(7) . . ?
O62 Mo44 O63 81.5(7) . . ?
O73 Mo44 O63 78.7(6) . . ?
O54 Mo45 O38 103.7(7) . . ?
O54 Mo45 O53 99.2(8) . . ?
O38 Mo45 O53 88.8(6) . . ?
O54 Mo45 O56 102.0(8) . . ?
O38 Mo45 O56 85.7(6) . . ?
O53 Mo45 O56 158.8(6) . . ?
O54 Mo45 O74 98.3(7) . . ?
O38 Mo45 O74 157.5(6) . . ?
O53 Mo45 O74 92.7(6) . . ?
O56 Mo45 O74 84.8(6) . . ?
O54 Mo45 O60 167.8(7) . . ?
O38 Mo45 O60 88.0(6) . . ?
O53 Mo45 O60 77.3(6) . . ?
O56 Mo45 O60 82.1(6) . . ?
O74 Mo45 O60 70.4(6) . . ?
O167 Mo46 O168 108.6(9) . . ?
O167 Mo46 O165 106.0(8) . . ?
O168 Mo46 O165 96.6(10) . . ?
O167 Mo46 O170 94.2(7) . . ?
O168 Mo46 O170 94.2(10) . . ?
O165 Mo46 O170 152.6(7) . . ?
O167 Mo46 O164 96.1(6) . . ?
O168 Mo46 O164 152.2(9) . . ?
O165 Mo46 O164 88.3(7) . . ?
O170 Mo46 O164 71.0(7) . . ?
O167 Mo46 O166 172.1(7) . . ?
O168 Mo46 O166 77.9(9) . . ?
O165 Mo46 O166 77.1(7) . . ?
O170 Mo46 O166 80.6(7) . . ?
O164 Mo46 O166 76.6(6) . . ?
O213 Mo47 O212 104.1(8) . . ?
O213 Mo47 O120 106.5(8) . . ?
O212 Mo47 O120 99.0(8) . . ?
O213 Mo47 O202 108.0(8) . . ?
O212 Mo47 O202 96.3(7) . . ?
O120 Mo47 O202 137.2(7) . . ?
O213 Mo47 O214 100.5(7) . . ?
O212 Mo47 O214 155.4(7) . . ?
O120 Mo47 O214 72.4(7) . . ?
O202 Mo47 O214 77.2(6) . . ?
O2 Mo48 O1 99.1(8) . . ?
O2 Mo48 O23 104.0(9) . . ?
O1 Mo48 O23 91.4(7) . . ?
O2 Mo48 O24 105.4(8) . . ?
O1 Mo48 O24 155.3(7) . . ?
O23 Mo48 O24 86.1(7) . . ?
O2 Mo48 O3 103.4(8) . . ?
O1 Mo48 O3 88.1(7) . . ?
O23 Mo48 O3 152.3(7) . . ?
O24 Mo48 O3 82.9(7) . . ?
O2 Mo48 O5 165.9(7) . . ?
O1 Mo48 O5 70.6(6) . . ?
O23 Mo48 O5 86.3(7) . . ?
O24 Mo48 O5 84.6(6) . . ?
O3 Mo48 O5 67.5(6) . . ?
O101 Mo49 O230 108.2(9) . . ?
O101 Mo49 O61 101.8(9) . . ?
O230 Mo49 O61 100.4(8) . . ?
O101 Mo49 O62 93.3(9) . . ?
O230 Mo49 O62 95.1(8) . . ?
O61 Mo49 O62 153.7(8) . . ?
O101 Mo49 O49 154.0(8) . . ?
O230 Mo49 O49 93.6(8) . . ?
O61 Mo49 O49 87.5(8) . . ?
O62 Mo49 O49 70.3(8) . . ?
O101 Mo49 O229 80.3(8) . . ?
O230 Mo49 O229 171.2(8) . . ?
O61 Mo49 O229 79.8(7) . . ?
O62 Mo49 O229 81.7(7) . . ?
O49 Mo49 O229 77.6(7) . . ?
O105 Mo50 O102 102.5(8) . . ?
O105 Mo50 O104 102.6(8) . . ?
O102 Mo50 O104 106.7(7) . . ?
O105 Mo50 O107 93.0(7) . . ?
O102 Mo50 O107 92.4(7) . . ?
O104 Mo50 O107 151.7(6) . . ?
O105 Mo50 O108 94.8(7) . . ?
O102 Mo50 O108 153.1(8) . . ?
O104 Mo50 O108 89.1(6) . . ?
O107 Mo50 O108 65.9(5) . . ?
O105 Mo50 O227 172.5(7) . . ?
O102 Mo50 O227 82.5(8) . . ?
O104 Mo50 O227 80.9(7) . . ?
O107 Mo50 O227 81.2(6) . . ?
O108 Mo50 O227 78.5(6) . . ?
O52 Mo51 O42 102.3(7) . . ?
O52 Mo51 O53 102.8(7) . . ?
O42 Mo51 O53 97.9(7) . . ?
O52 Mo51 O51 106.6(7) . . ?
O42 Mo51 O51 87.0(6) . . ?
O53 Mo51 O51 148.4(6) . . ?
O52 Mo51 O69 96.2(6) . . ?
O42 Mo51 O69 156.1(6) . . ?
O53 Mo51 O69 92.5(6) . . ?
O51 Mo51 O69 73.3(6) . . ?
O118 Mo52 O119 105.3(9) . . ?
O118 Mo52 O117 105.5(9) . . ?
O119 Mo52 O117 100.6(7) . . ?
O118 Mo52 O106 101.8(8) . . ?
O119 Mo52 O106 148.9(7) . . ?
O117 Mo52 O106 86.4(7) . . ?
O118 Mo52 O204 92.0(9) . . ?
O119 Mo52 O204 92.5(7) . . ?
O117 Mo52 O204 154.3(7) . . ?
O106 Mo52 O204 71.5(7) . . ?
O118 Mo52 O120 166.9(8) . . ?
O119 Mo52 O120 71.7(7) . . ?
O117 Mo52 O120 87.6(7) . . ?
O106 Mo52 O120 78.5(6) . . ?
O204 Mo52 O120 75.6(6) . . ?
O57 Mo53 O56 102.4(8) . . ?
O57 Mo53 O59 104.7(9) . . ?
O56 Mo53 O59 104.7(8) . . ?
O57 Mo53 O30 93.5(8) . . ?
O56 Mo53 O30 156.5(7) . . ?
O59 Mo53 O30 87.5(8) . . ?
O57 Mo53 O37 93.5(7) . . ?
O56 Mo53 O37 92.5(6) . . ?
O59 Mo53 O37 151.2(8) . . ?
O30 Mo53 O37 69.0(6) . . ?
O57 Mo53 O55 168.4(7) . . ?
O56 Mo53 O55 81.0(7) . . ?
O59 Mo53 O55 84.9(8) . . ?
O30 Mo53 O55 80.2(7) . . ?
O37 Mo53 O55 75.1(6) . . ?
O184 Mo54 O176 100.8(8) . . ?
O184 Mo54 O180 108.4(8) . . ?
O176 Mo54 O180 98.6(8) . . ?
O184 Mo54 O163 102.4(8) . . ?
O176 Mo54 O163 100.9(7) . . ?
O180 Mo54 O163 139.4(7) . . ?
O184 Mo54 O182 98.5(8) . . ?
O176 Mo54 O182 160.7(7) . . ?
O180 Mo54 O182 75.4(7) . . ?
O163 Mo54 O182 74.5(7) . . ?
O184 Mo54 O178 176.8(8) . . ?
O176 Mo54 O178 76.3(7) . . ?
O180 Mo54 O178 73.5(7) . . ?
O163 Mo54 O178 77.1(6) . . ?
O182 Mo54 O178 84.4(6) . . ?
O203 Mo55 O108 90.9(7) . . ?
O203 Mo55 O107 99.7(6) . . ?
O108 Mo55 O107 73.3(7) . . ?
O203 Mo55 O109 103.7(7) . . ?
O108 Mo55 O109 143.8(7) . . ?
O107 Mo55 O109 71.7(6) . . ?
O203 Mo55 O106 95.3(7) . . ?
O108 Mo55 O106 140.2(7) . . ?
O107 Mo55 O106 143.1(6) . . ?
O109 Mo55 O106 72.0(6) . . ?
O203 Mo55 O204 95.9(7) . . ?
O108 Mo55 O204 70.3(7) . . ?
O107 Mo55 O204 140.4(7) . . ?
O109 Mo55 O204 138.4(7) . . ?
O106 Mo55 O204 70.0(7) . . ?
O203 Mo55 O212 169.7(7) . . ?
O108 Mo55 O212 84.5(6) . . ?
O107 Mo55 O212 87.8(6) . . ?
O109 Mo55 O212 85.2(6) . . ?
O106 Mo55 O212 82.5(6) . . ?
O204 Mo55 O212 73.9(6) . . ?
O111 Mo56 O103 97.7(8) . . ?
O111 Mo56 O112 103.1(7) . . ?
O103 Mo56 O112 105.7(8) . . ?
O111 Mo56 O107 94.0(6) . . ?
O103 Mo56 O107 94.1(7) . . ?
O112 Mo56 O107 151.6(6) . . ?
O111 Mo56 O109 100.4(7) . . ?
O103 Mo56 O109 153.7(8) . . ?
O112 Mo56 O109 88.5(7) . . ?
O107 Mo56 O109 66.0(5) . . ?
O111 Mo56 O110 173.9(6) . . ?
O103 Mo56 O110 84.8(7) . . ?
O112 Mo56 O110 81.5(7) . . ?
O107 Mo56 O110 80.2(6) . . ?
O109 Mo56 O110 75.5(6) . . ?
O133 Mo57 O139 104.4(7) . . ?
O133 Mo57 O137 97.3(8) . . ?
O139 Mo57 O137 158.0(8) . . ?
O133 Mo57 O165 98.0(8) . . ?
O139 Mo57 O165 88.6(7) . . ?
O137 Mo57 O165 84.7(9) . . ?
O133 Mo57 O132 100.1(7) . . ?
O139 Mo57 O132 91.3(7) . . ?
O137 Mo57 O132 88.5(9) . . ?
O165 Mo57 O132 161.4(7) . . ?
O133 Mo57 O136 168.0(7) . . ?
O139 Mo57 O136 86.9(6) . . ?
O137 Mo57 O136 71.7(7) . . ?
O165 Mo57 O136 86.0(7) . . ?
O132 Mo57 O136 75.4(7) . . ?
O18 Mo58 O17 103.9(8) . . ?
O18 Mo58 O19 102.0(8) . . ?
O17 Mo58 O19 99.1(8) . . ?
O18 Mo58 O16 94.5(8) . . ?
O17 Mo58 O16 96.6(7) . . ?
O19 Mo58 O16 153.6(8) . . ?
O18 Mo58 O236 164.7(8) . . ?
O17 Mo58 O236 90.3(7) . . ?
O19 Mo58 O236 81.0(8) . . ?
O16 Mo58 O236 77.9(7) . . ?
O18 Mo58 O234 88.8(8) . . ?
O17 Mo58 O234 166.1(8) . . ?
O19 Mo58 O234 83.4(7) . . ?
O16 Mo58 O234 76.4(7) . . ?
O236 Mo58 O234 76.6(7) . . ?
O126 Mo59 O226 104.6(9) . . ?
O126 Mo59 O127 103.1(9) . . ?
O226 Mo59 O127 103.9(9) . . ?
O126 Mo59 O125 91.0(9) . . ?
O226 Mo59 O125 88.2(9) . . ?
O127 Mo59 O125 158.2(9) . . ?
O126 Mo59 O128 96.3(8) . . ?
O226 Mo59 O128 150.8(8) . . ?
O127 Mo59 O128 90.7(7) . . ?
O125 Mo59 O128 71.0(7) . . ?
O126 Mo59 O262 169.8(8) . . ?
O226 Mo59 O262 84.0(8) . . ?
O127 Mo59 O262 79.7(8) . . ?
O125 Mo59 O262 83.7(8) . . ?
O128 Mo59 O262 73.7(7) . . ?
O95 Mo60 O94 109.7(8) . . ?
O95 Mo60 O298 103.4(7) . . ?
O94 Mo60 O298 92.8(9) . . ?
O95 Mo60 O90 149.2(7) . . ?
O94 Mo60 O90 94.6(8) . . ?
O298 Mo60 O90 93.6(8) . . ?
O95 Mo60 O89 89.0(7) . . ?
O94 Mo60 O89 99.2(8) . . ?
O298 Mo60 O89 158.7(8) . . ?
O90 Mo60 O89 68.1(6) . . ?
O95 Mo60 O93 73.9(7) . . ?
O94 Mo60 O93 176.2(8) . . ?
O298 Mo60 O93 87.6(8) . . ?
O90 Mo60 O93 81.6(6) . . ?
O89 Mo60 O93 79.2(6) . . ?
O295 Mo61 O294 106.6(11) . . ?
O295 Mo61 O31 102.4(10) . . ?
O294 Mo61 O31 91.7(9) . . ?
O295 Mo61 O98 97.2(10) . . ?
O294 Mo61 O98 96.1(9) . . ?
O31 Mo61 O98 155.8(8) . . ?
O295 Mo61 O59 97.1(10) . . ?
O294 Mo61 O59 156.2(10) . . ?
O31 Mo61 O59 84.4(8) . . ?
O98 Mo61 O59 79.3(7) . . ?
O295 Mo61 O100 174.6(10) . . ?
O294 Mo61 O100 78.7(9) . . ?
O31 Mo61 O100 77.2(8) . . ?
O98 Mo61 O100 81.9(7) . . ?
O59 Mo61 O100 77.6(7) . . ?
O71 Mo62 O72 99.7(8) . . ?
O71 Mo62 O86 102.6(8) . . ?
O72 Mo62 O86 94.1(7) . . ?
O71 Mo62 O73 106.1(8) . . ?
O72 Mo62 O73 151.8(7) . . ?
O86 Mo62 O73 91.3(7) . . ?
O71 Mo62 O69 95.6(8) . . ?
O72 Mo62 O69 95.2(7) . . ?
O86 Mo62 O69 157.8(7) . . ?
O73 Mo62 O69 71.4(6) . . ?
O71 Mo62 O75 167.8(7) . . ?
O72 Mo62 O75 74.6(6) . . ?
O86 Mo62 O75 88.7(6) . . ?
O73 Mo62 O75 77.8(5) . . ?
O69 Mo62 O75 74.4(5) . . ?
O121 Mo63 O225 107.0(11) . . ?
O121 Mo63 O223 101.8(9) . . ?
O225 Mo63 O223 98.4(11) . . ?
O121 Mo63 O122 89.2(9) . . ?
O225 Mo63 O122 96.3(11) . . ?
O223 Mo63 O122 158.1(9) . . ?
O121 Mo63 O226 163.4(9) . . ?
O225 Mo63 O226 88.6(10) . . ?
O223 Mo63 O226 80.8(8) . . ?
O122 Mo63 O226 83.4(8) . . ?
O121 Mo63 O224 88.6(9) . . ?
O225 Mo63 O224 162.1(10) . . ?
O223 Mo63 O224 86.6(8) . . ?
O122 Mo63 O224 74.7(8) . . ?
O226 Mo63 O224 75.1(8) . . ?
O193 Mo64 O205 102.8(8) . . ?
O193 Mo64 O194 103.3(8) . . ?
O205 Mo64 O194 96.6(7) . . ?
O193 Mo64 O108 103.9(8) . . ?
O205 Mo64 O108 90.3(7) . . ?
O194 Mo64 O108 149.7(7) . . ?
O193 Mo64 O204 93.9(8) . . ?
O205 Mo64 O204 156.3(7) . . ?
O194 Mo64 O204 95.7(7) . . ?
O108 Mo64 O204 69.2(7) . . ?
O193 Mo64 O202 168.5(8) . . ?
O205 Mo64 O202 87.5(7) . . ?
O194 Mo64 O202 70.0(6) . . ?
O108 Mo64 O202 80.9(6) . . ?
O204 Mo64 O202 77.8(6) . . ?
O241 Mo65 O242 104.0(10) . . ?
O241 Mo65 O192 96.3(8) . . ?
O242 Mo65 O192 98.6(9) . . ?
O241 Mo65 O172 100.0(8) . . ?
O242 Mo65 O172 96.3(9) . . ?
O192 Mo65 O172 154.5(7) . . ?
O241 Mo65 O190 168.7(8) . . ?
O242 Mo65 O190 86.9(9) . . ?
O192 Mo65 O190 78.5(7) . . ?
O172 Mo65 O190 81.8(7) . . ?
O241 Mo65 O191 97.5(9) . . ?
O242 Mo65 O191 158.4(10) . . ?
O192 Mo65 O191 81.4(8) . . ?
O172 Mo65 O191 77.2(8) . . ?
O190 Mo65 O191 71.9(8) . . ?
O285 Mo69 O286 116.1(10) . . ?
O285 Mo69 O286 116.1(10) . 6_565 ?
O286 Mo69 O286 97.8(14) . 6_565 ?
O285 Mo69 O284 86.8(13) . 6_565 ?
O286 Mo69 O284 151.9(10) . 6_565 ?
O286 Mo69 O284 84.9(9) 6_565 6_565 ?
O285 Mo69 O284 86.8(13) . . ?
O286 Mo69 O284 84.9(9) . . ?
O286 Mo69 O284 151.9(10) 6_565 . ?
O284 Mo69 O284 80.3(13) 6_565 . ?
O285 Mo69 O283 154.1(16) . . ?
O286 Mo69 O283 79.5(8) . . ?
O286 Mo69 O283 79.5(8) 6_565 . ?
O284 Mo69 O283 73.6(8) 6_565 . ?
O284 Mo69 O283 73.6(8) . . ?
O282 Mo70 O287 107.3(13) . . ?
O282 Mo70 O281 100.1(13) . . ?
O287 Mo70 O281 152.5(14) . . ?
O282 Mo70 O284 88.2(11) . . ?
O287 Mo70 O284 99.1(12) . . ?
O281 Mo70 O284 83.9(13) . . ?
O282 Mo70 O279 110.2(11) . . ?
O287 Mo70 O279 82.3(12) . . ?
O281 Mo70 O279 86.2(14) . . ?
O284 Mo70 O279 160.4(10) . . ?
O282 Mo70 O283 159.6(10) . . ?
O287 Mo70 O283 85.7(10) . . ?
O281 Mo70 O283 68.7(11) . . ?
O284 Mo70 O283 73.9(8) . . ?
O279 Mo70 O283 86.7(9) . . ?
O275 Mo71 O279 96.5(10) . . ?
O275 Mo71 O276 110.3(10) . . ?
O279 Mo71 O276 153.1(11) . . ?
O275 Mo71 O278 99.6(10) . . ?
O279 Mo71 O278 91.9(10) . . ?
O276 Mo71 O278 84.0(10) . . ?
O275 Mo71 O274 103.1(14) . . ?
O279 Mo71 O274 87.7(14) . . ?
O276 Mo71 O274 86.0(14) . . ?
O278 Mo71 O274 157.1(14) . . ?
O275 Mo71 O280 172.3(10) . . ?
O279 Mo71 O280 83.6(11) . . ?
O276 Mo71 O280 69.8(11) . . ?
O278 Mo71 O280 88.1(10) . . ?
O274 Mo71 O280 69.1(14) . . ?
O173 Mo72 O276 107.1(10) . 6_565 ?
O173 Mo72 O276 107.1(10) . . ?
O276 Mo72 O276 89.8(16) 6_565 . ?
O173 Mo72 O277 95.1(9) . 6_565 ?
O276 Mo72 O277 89.7(10) 6_565 6_565 ?
O276 Mo72 O277 156.9(10) . 6_565 ?
O173 Mo72 O277 95.1(9) . . ?
O276 Mo72 O277 156.9(10) 6_565 . ?
O276 Mo72 O277 89.7(10) . . ?
O277 Mo72 O277 82.0(12) 6_565 . ?
O173 Mo72 O280 170.7(13) . . ?
O276 Mo72 O280 66.8(9) 6_565 . ?
O276 Mo72 O280 66.8(9) . . ?
O277 Mo72 O280 91.9(9) 6_565 . ?
O277 Mo72 O280 91.9(9) . . ?
O291 Mo73 O277 93.5(11) . . ?
O291 Mo73 O292 102.3(12) . . ?
O277 Mo73 O292 163.6(11) . . ?
O291 Mo73 O215 95.3(11) . . ?
O277 Mo73 O215 92.2(11) . . ?
O292 Mo73 O215 90.7(12) . . ?
O291 Mo73 O299 101.0(15) . . ?
O277 Mo73 O299 81.6(15) . . ?
O292 Mo73 O299 91.0(16) . . ?
O215 Mo73 O299 162.8(15) . . ?
O291 Mo73 O289 170.5(10) . . ?
O277 Mo73 O289 90.7(9) . . ?
O292 Mo73 O289 74.4(11) . . ?
O215 Mo73 O289 75.9(9) . . ?
O299 Mo73 O289 88.1(13) . . ?
O293 Mo74 O288 106.4(13) . . ?
O293 Mo74 O216 99.3(13) . . ?
O288 Mo74 O216 151.7(10) . . ?
O293 Mo74 O286 111.7(12) . . ?
O288 Mo74 O286 95.5(9) . . ?
O216 Mo74 O286 85.8(10) . . ?
O293 Mo74 O292 95.9(13) . . ?
O288 Mo74 O292 82.0(10) . . ?
O216 Mo74 O292 83.8(10) . . ?
O286 Mo74 O292 151.7(11) . . ?
O293 Mo74 O289 162.9(12) . . ?
O288 Mo74 O289 80.2(9) . . ?
O216 Mo74 O289 71.9(9) . . ?
O286 Mo74 O289 82.8(9) . . ?
O292 Mo74 O289 69.0(10) . . ?
O290 Mo75 O278 97.0(12) . . ?
O290 Mo75 O216 105.3(12) . . ?
O278 Mo75 O216 155.7(10) . . ?
O290 Mo75 O287 106.1(13) . . ?
O278 Mo75 O287 83.4(10) . . ?
O216 Mo75 O287 99.4(11) . . ?
O290 Mo75 O215 96.6(12) . . ?
O278 Mo75 O215 84.5(11) . . ?
O216 Mo75 O215 83.3(10) . . ?
O287 Mo75 O215 155.4(12) . . ?
O290 Mo75 O289 167.4(11) . . ?
O278 Mo75 O289 84.4(10) . . ?
O216 Mo75 O289 71.8(9) . . ?
O287 Mo75 O289 86.5(10) . . ?
O215 Mo75 O289 71.1(10) . . ?
O65 Ce1 O102 68.4(5) . . ?
O65 Ce1 O265 70.2(9) . . ?
O102 Ce1 O265 105.2(8) . . ?
O65 Ce1 O103 131.8(6) . . ?
O102 Ce1 O103 66.9(6) . . ?
O265 Ce1 O103 139.0(8) . . ?
O65 Ce1 O266 120.8(8) . . ?
O102 Ce1 O266 81.2(7) . . ?
O265 Ce1 O266 70.7(9) . . ?
O103 Ce1 O266 68.3(7) . . ?
O65 Ce1 O101 69.2(7) . . ?
O102 Ce1 O101 133.9(6) . . ?
O265 Ce1 O101 76.4(8) . . ?
O103 Ce1 O101 139.3(5) . . ?
O266 Ce1 O101 137.7(7) . . ?
O65 Ce1 O243 142.1(11) . . ?
O102 Ce1 O243 142.1(11) . . ?
O265 Ce1 O243 77.9(11) . . ?
O103 Ce1 O243 85.9(11) . . ?
O266 Ce1 O243 64.0(10) . . ?
O101 Ce1 O243 83.9(11) . . ?
O65 Ce1 O267 124.3(8) . . ?
O102 Ce1 O267 124.0(7) . . ?
O265 Ce1 O267 130.8(10) . . ?
O103 Ce1 O267 70.8(9) . . ?
O266 Ce1 O267 114.9(9) . . ?
O101 Ce1 O267 69.2(9) . . ?
O243 Ce1 O267 64.6(8) . . ?
O65 Ce1 O228 68.0(7) . . ?
O102 Ce1 O228 72.2(7) . . ?
O265 Ce1 O228 135.7(10) . . ?
O103 Ce1 O228 82.2(8) . . ?
O266 Ce1 O228 146.3(8) . . ?
O101 Ce1 O228 75.8(8) . . ?
O243 Ce1 O228 131.7(8) . . ?
O267 Ce1 O228 67.2(7) . . ?
O169 Ce2 O169 142.4(8) 6_565 . ?
O169 Ce2 O270 72.6(5) 6_565 . ?
O169 Ce2 O270 72.6(5) . . ?
O169 Ce2 O168 69.6(7) 6_565 6_565 ?
O169 Ce2 O168 131.3(7) . 6_565 ?
O270 Ce2 O168 134.8(11) . 6_565 ?
O169 Ce2 O168 131.3(7) 6_565 . ?
O169 Ce2 O168 69.6(7) . . ?
O270 Ce2 O168 134.8(11) . . ?
O168 Ce2 O168 64.4(11) 6_565 . ?
O169 Ce2 O429 134.4(9) 6_565 . ?
O169 Ce2 O429 69.7(8) . . ?
O270 Ce2 O429 106.1(15) . . ?
O168 Ce2 O429 117.9(9) 6_565 . ?
O168 Ce2 O429 83.0(9) . . ?
O169 Ce2 O429 69.7(8) 6_565 6_565 ?
O169 Ce2 O429 134.4(9) . 6_565 ?
O270 Ce2 O429 106.1(15) . 6_565 ?
O168 Ce2 O429 83.0(9) 6_565 6_565 ?
O168 Ce2 O429 117.9(9) . 6_565 ?
O429 Ce2 O429 67.1(15) . 6_565 ?
O169 Ce2 O268 79.1(5) 6_565 . ?
O169 Ce2 O268 79.1(5) . . ?
O270 Ce2 O268 75.5(18) . . ?
O168 Ce2 O268 73.9(10) 6_565 . ?
O168 Ce2 O268 73.9(10) . . ?
O429 Ce2 O268 146.1(8) . . ?
O429 Ce2 O268 146.1(8) 6_565 . ?
O27 Ce3 O27 71.2(8) 6_565 . ?
O27 Ce3 O239 69.1(6) 6_565 . ?
O27 Ce3 O239 69.1(6) . . ?
O27 Ce3 O273 113.5(7) 6_565 . ?
O27 Ce3 O273 74.1(7) . . ?
O239 Ce3 O273 139.8(6) . . ?
O27 Ce3 O273 74.1(7) 6_565 6_565 ?
O27 Ce3 O273 113.5(7) . 6_565 ?
O239 Ce3 O273 139.8(6) . 6_565 ?
O273 Ce3 O273 70.6(12) . 6_565 ?
O27 Ce3 O28 135.0(6) 6_565 . ?
O27 Ce3 O28 68.7(5) . . ?
O239 Ce3 O28 78.0(5) . . ?
O273 Ce3 O28 73.9(7) . . ?
O273 Ce3 O28 141.8(7) 6_565 . ?
O27 Ce3 O28 68.7(5) 6_565 6_565 ?
O27 Ce3 O28 135.0(6) . 6_565 ?
O239 Ce3 O28 78.0(5) . 6_565 ?
O273 Ce3 O28 141.8(7) . 6_565 ?
O273 Ce3 O28 73.9(7) 6_565 6_565 ?
O28 Ce3 O28 133.5(8) . 6_565 ?
O27 Ce3 O272 141.8(5) 6_565 . ?
O27 Ce3 O272 141.8(5) . . ?
O239 Ce3 O272 130.9(12) . . ?
O273 Ce3 O272 73.5(10) . . ?
O273 Ce3 O272 73.5(10) 6_565 . ?
O28 Ce3 O272 83.2(5) . . ?
O28 Ce3 O272 83.2(5) 6_565 . ?
O27 Ce3 O238 120.7(7) 6_565 . ?
O27 Ce3 O238 120.7(7) . . ?
O239 Ce3 O238 64.9(9) . . ?
O273 Ce3 O238 125.7(8) . . ?
O273 Ce3 O238 125.7(8) 6_565 . ?
O28 Ce3 O238 66.9(4) . . ?
O28 Ce3 O238 66.9(4) 6_565 . ?
O272 Ce3 O238 66.0(12) . . ?
O289 P1 O289 105.6(17) . 6_565 ?
O289 P1 O280 112.8(14) . . ?
O289 P1 O280 112.8(14) 6_565 . ?
O289 P1 O283 109.3(14) . . ?
O289 P1 O283 109.3(14) 6_565 . ?
O280 P1 O283 107.2(16) . . ?
O426 K1 O426 109(2) . 6_565 ?
O426 K1 O413 112(3) . . ?
O426 K1 O413 112(2) 6_565 . ?
C3 S1 S2 107.0(15) . . ?
C5 S2 S1 108.3(15) . . ?
C9 S3 S4 104.7(19) . . ?
S3 S4 C12 86.9(15) . . ?
S2' S1' C3 85.6(13) . . ?
C5 S2' S1' 106.7(17) . . ?
C9 S3' S4' 106.8(14) . . ?
C12 S4' S3' 111.6(13) . . ?
Mo2 O1 Mo48 126.4(8) . . ?
Mo48 O3 Mo48 135.2(10) 6_565 . ?
Mo48 O3 Mo1 112.3(5) 6_565 . ?
Mo48 O3 Mo1 112.3(5) . . ?
Mo21 O4 Mo2 101.6(6) . 6_565 ?
Mo21 O4 Mo2 101.6(6) . . ?
Mo2 O4 Mo2 144.1(10) 6_565 . ?
Mo21 O4 Mo1 97.9(8) . . ?
Mo2 O4 Mo1 101.8(6) 6_565 . ?
Mo2 O4 Mo1 101.8(6) . . ?
Mo1 O5 Mo2 109.9(7) . . ?
Mo1 O5 Mo48 101.3(7) . . ?
Mo2 O5 Mo48 88.5(5) . . ?
Mo1 O8 Mo21 115.8(11) . . ?
Mo21 O9 Mo2 109.5(7) . . ?
Mo21 O9 Mo40 111.4(7) . . ?
Mo2 O9 Mo40 138.7(8) . . ?
Mo3 O11 Mo2 160.0(9) . . ?
Mo40 O13 Mo3 147.4(9) . . ?
Mo21 O14 Mo40 113.3(7) . . ?
Mo21 O14 Mo23 109.7(7) . . ?
Mo40 O14 Mo23 128.6(7) . . ?
Mo23 O16 Mo58 161.6(11) . . ?
Mo58 O19 Mo25 132.2(10) . . ?
Mo4 O21 Mo3 126.1(9) . . ?
Mo38 O22 Mo3 102.8(7) . . ?
Mo38 O22 Mo4 104.9(7) . . ?
Mo3 O22 Mo4 86.7(5) . . ?
Mo4 O23 Mo48 158.1(11) . . ?
Mo43 O24 Mo48 150.9(9) . . ?
Mo5 O26 Mo4 110.9(7) . . ?
Mo5 O26 Mo43 109.4(7) . . ?
Mo4 O26 Mo43 139.4(8) . . ?
Mo43 O27 Ce3 160.1(10) . . ?
Mo24 O28 Ce3 148.4(10) . . ?
Mo53 O30 Mo5 109.6(8) . . ?
Mo53 O30 Mo24 142.6(8) . . ?
Mo5 O30 Mo24 107.0(8) . . ?
Mo61 O31 Mo24 138.5(11) . . ?
Mo24 O32 Mo5 111.1(7) . . ?
Mo24 O32 Mo43 137.7(8) . . ?
Mo5 O32 Mo43 109.1(6) . . ?
Mo5 O36 Mo4 104.5(7) . . ?
Mo5 O36 Mo32 102.6(7) . . ?
Mo4 O36 Mo32 138.9(8) . . ?
Mo5 O36 Mo38 98.0(6) . . ?
Mo4 O36 Mo38 103.3(7) . . ?
Mo32 O36 Mo38 102.8(7) . . ?
Mo5 O37 Mo32 110.7(7) . . ?
Mo5 O37 Mo53 108.9(7) . . ?
Mo32 O37 Mo53 140.3(8) . . ?
Mo32 O38 Mo45 159.8(8) . . ?
Mo38 O39 Mo5 121.9(8) . . ?
Mo32 O40 Mo6 123.0(8) . . ?
Mo6 O41 Mo3 138.0(9) . . ?
Mo6 O41 Mo38 111.0(8) . . ?
Mo3 O41 Mo38 109.5(8) . . ?
Mo51 O42 Mo6 156.0(9) . . ?
Mo7 O43 Mo6 150.6(9) . . ?
Mo38 O44 Mo6 102.8(6) . . ?
Mo7 O48 Mo25 153.5(10) . . ?
Mo36 O49 Mo7 108.3(9) . . ?
Mo36 O49 Mo49 109.8(9) . . ?
Mo7 O49 Mo49 140.4(10) . . ?
Mo51 O51 Mo36 107.1(7) . . ?
Mo51 O51 Mo7 145.8(8) . . ?
Mo36 O51 Mo7 107.0(7) . . ?
Mo51 O53 Mo45 121.7(8) . . ?
Mo53 O56 Mo45 148.9(9) . . ?
Mo53 O59 Mo61 151.6(11) . . ?
Mo34 O60 Mo45 102.6(7) . . ?
Mo49 O61 Mo25 142.1(10) . . ?
Mo49 O62 Mo44 139.6(10) . . ?
Mo49 O62 Mo36 111.4(9) . . ?
Mo44 O62 Mo36 105.8(8) . . ?
Mo44 O65 Ce1 155.4(12) . . ?
Mo44 O66 Mo9 141.6(9) . . ?
Mo34 O67 Mo36 116.6(8) . . ?
Mo62 O69 Mo51 142.7(8) . . ?
Mo62 O69 Mo36 104.1(7) . . ?
Mo51 O69 Mo36 101.1(6) . . ?
Mo62 O69 Mo34 102.7(6) . . ?
Mo51 O69 Mo34 101.8(6) . . ?
Mo36 O69 Mo34 95.6(6) . . ?
Mo62 O72 Mo8 119.8(8) . . ?
Mo62 O73 Mo36 110.5(8) . . ?
Mo62 O73 Mo44 140.8(8) . . ?
Mo36 O73 Mo44 108.2(7) . . ?
Mo8 O74 Mo45 138.0(8) . . ?
Mo8 O74 Mo34 111.8(7) . . ?
Mo45 O74 Mo34 107.2(7) . . ?
Mo34 O75 Mo8 105.1(7) . . ?
Mo34 O75 Mo62 106.3(6) . . ?
Mo8 O75 Mo62 87.9(5) . . ?
Mo22 O77 Mo8 162.9(8) . . ?
Mo9 O79 Mo22 121.2(8) . . ?
Mo9 O81 Mo13 138.5(7) . . ?
Mo9 O81 Mo10 111.1(9) . . ?
Mo13 O81 Mo10 110.3(9) . . ?
Mo12 O82 Mo22 148.9(7) . . ?
Mo12 O82 Mo11 101.5(8) . . ?
Mo22 O82 Mo11 101.3(9) . . ?
Mo12 O82 Mo10 100.0(8) . . ?
Mo22 O82 Mo10 99.0(7) . . ?
Mo11 O82 Mo10 94.3(5) . . ?
Mo10 O84 Mo9 102.9(7) . . ?
Mo10 O84 Mo22 106.4(7) . . ?
Mo9 O84 Mo22 90.3(6) . . ?
Mo11 O85 Mo31 111.8(9) . . ?
Mo11 O85 Mo22 108.3(8) . . ?
Mo31 O85 Mo22 138.5(9) . . ?
Mo62 O86 Mo9 152.2(10) . . ?
Mo8 O87 Mo31 151.3(11) . . ?
Mo11 O89 Mo31 114.0(9) . . ?
Mo11 O89 Mo60 109.6(8) . . ?
Mo31 O89 Mo60 130.9(9) . . ?
Mo11 O90 Mo60 110.3(8) . . ?
Mo11 O90 Mo30 108.8(8) . . ?
Mo60 O90 Mo30 132.6(8) . . ?
Mo10 O91 Mo11 113.6(6) . . ?
Mo60 O95 Mo39 161.7(9) . . ?
C10 O96 Mo39 131.1(18) . . ?
Mo61 O98 Mo39 131.3(9) . . ?
C10 O100 Mo61 137.7(17) . . ?
Mo49 O101 Ce1 151.8(11) . . ?
Mo50 O102 Ce1 157.7(10) . . ?
Mo56 O103 Ce1 156.0(10) . . ?
Mo50 O104 Mo13 153.1(8) . . ?
Mo52 O106 Mo55 108.9(8) . . ?
Mo52 O106 Mo15 142.1(8) . . ?
Mo55 O106 Mo15 107.7(7) . . ?
Mo55 O107 Mo50 113.0(7) . . ?
Mo55 O107 Mo56 111.7(6) . . ?
Mo50 O107 Mo56 133.3(6) . . ?
Mo55 O108 Mo64 116.0(9) . . ?
Mo55 O108 Mo50 106.7(7) . . ?
Mo64 O108 Mo50 136.0(9) . . ?
Mo55 O109 Mo15 111.1(7) . . ?
Mo55 O109 Mo56 110.3(7) . . ?
Mo15 O109 Mo56 137.2(8) . . ?
Mo56 O112 Mo35 146.6(10) . . ?
Mo15 O113 Mo35 153.9(13) . . ?
Mo15 O116 Mo16 147.3(9) . . ?
Mo52 O117 Mo16 158.6(10) . . ?
Mo52 O119 Mo42 125.5(9) . . ?
Mo47 O120 Mo42 104.7(8) . . ?
Mo47 O120 Mo52 108.2(7) . . ?
Mo42 O120 Mo52 88.7(6) . . ?
Mo33 O122 Mo63 156.3(12) . . ?
Mo33 O125 Mo59 137.7(11) . . ?
Mo33 O125 Mo41 107.4(10) . . ?
Mo59 O125 Mo41 109.5(9) . . ?
Mo59 O127 Mo17 149.6(12) . . ?
Mo28 O128 Mo41 110.8(7) . . ?
Mo28 O128 Mo59 142.8(9) . . ?
Mo41 O128 Mo59 106.2(7) . . ?
Mo20 O129 Mo41 114.4(12) . . ?
Mo28 O131 Mo28 152.1(14) . 6_565 ?
Mo28 O131 Mo41 100.3(7) . . ?
Mo28 O131 Mo41 100.2(7) 6_565 . ?
Mo28 O131 Mo20 98.9(8) . . ?
Mo28 O131 Mo20 98.9(8) 6_565 . ?
Mo41 O131 Mo20 92.4(9) . . ?
Mo28 O132 Mo57 119.2(9) . . ?
Mo28 O135 Mo17 155.2(9) . . ?
Mo20 O136 Mo57 105.4(7) . . ?
Mo20 O136 Mo28 106.0(7) . . ?
Mo57 O136 Mo28 90.3(6) . . ?
Mo57 O137 Mo57 142.9(12) . 6_565 ?
Mo57 O137 Mo20 108.5(6) . . ?
Mo57 O137 Mo20 108.5(6) 6_565 . ?
Mo57 O139 Mo18 155.3(9) . . ?
Mo18 O162 Mo17 122.1(10) . . ?
Mo54 O163 Mo17 105.3(7) . . ?
Mo54 O163 Mo18 105.6(7) . . ?
Mo17 O163 Mo18 89.1(5) . . ?
Mo18 O164 Mo19 110.0(7) . . ?
Mo18 O164 Mo46 144.2(8) . . ?
Mo19 O164 Mo46 103.6(7) . . ?
Mo46 O165 Mo57 145.1(10) . . ?
Mo46 O168 Ce2 146.7(13) . . ?
Mo27 O169 Ce2 159.1(10) . . ?
Mo19 O170 Mo46 110.0(8) . . ?
Mo19 O170 Mo27 110.5(8) . . ?
Mo46 O170 Mo27 135.1(9) . . ?
Mo27 O172 Mo65 147.3(9) . . ?
Mo19 O174 Mo37 111.7(9) . . ?
Mo19 O174 Mo27 110.5(8) . . ?
Mo37 O174 Mo27 136.5(9) . . ?
Mo54 O176 Mo19 114.4(8) . . ?
Mo26 O177 Mo19 110.0(8) . . ?
Mo26 O177 Mo37 141.7(9) . . ?
Mo19 O177 Mo37 108.1(8) . . ?
Mo26 O178 Mo18 143.6(10) . . ?
Mo26 O178 Mo19 102.1(8) . . ?
Mo18 O178 Mo19 101.5(8) . . ?
Mo26 O178 Mo54 103.4(7) . . ?
Mo18 O178 Mo54 101.8(7) . . ?
Mo19 O178 Mo54 94.6(7) . . ?
Mo54 O180 Mo16 104.1(8) . . ?
Mo54 O180 Mo26 108.8(8) . . ?
Mo16 O180 Mo26 88.7(6) . . ?
Mo16 O182 Mo17 134.4(9) . . ?
Mo16 O182 Mo54 111.8(8) . . ?
Mo17 O182 Mo54 110.8(7) . . ?
Mo26 O183 Mo16 124.3(10) . . ?
Mo26 O185 Mo42 159.2(11) . . ?
Mo37 O188 Mo42 147.3(11) . . ?
Mo37 O190 Mo65 150.8(10) . . ?
C6 O191 Mo65 124(2) . . ?
Mo29 O192 Mo65 134.9(9) . . ?
Mo64 O194 Mo14 125.8(9) . . ?
Mo30 O196 Mo14 142.9(8) . . ?
Mo30 O198 Mo29 152.6(12) . . ?
C6 O199 Mo29 136.7(18) . . ?
Mo47 O202 Mo14 103.0(7) . . ?
Mo47 O202 Mo64 110.0(7) . . ?
Mo14 O202 Mo64 92.6(6) . . ?
Mo52 O204 Mo55 105.5(8) . . ?
Mo52 O204 Mo64 143.6(9) . . ?
Mo55 O204 Mo64 102.3(7) . . ?
Mo64 O205 Mo13 159.3(9) . . ?
Mo12 O206 Mo13 121.0(10) . . ?
Mo12 O208 Mo11 108.3(6) . . ?
Mo12 O208 Mo30 142.0(8) . . ?
Mo11 O208 Mo30 109.5(6) . . ?
Mo47 O212 Mo55 120.8(8) . . ?
Mo42 O214 Mo14 139.9(9) . . ?
Mo42 O214 Mo47 112.7(8) . . ?
Mo14 O214 Mo47 105.5(7) . . ?
Mo73 O215 Mo75 122.5(14) . . ?
Mo75 O216 Mo74 127.8(13) . . ?
Mo63 O223 Mo35 131.5(10) . . ?
C1 O224 Mo63 133.1(19) . . ?
Mo59 O226 Mo63 152.8(11) . . ?
C7 O233 Mo25 128(2) . . ?
C7 O234 Mo58 130.2(19) . . ?
Mo40 O236 Mo58 154.2(11) . . ?
Mo10 O261 Mo13 103.8(6) . . ?
Mo10 O261 Mo12 107.3(7) . . ?
Mo13 O261 Mo12 89.8(5) . . ?
Mo14 O263 Mo12 153.8(11) . . ?
C1 O264 Mo35 134(2) . . ?
Mo71 O274 Mo71 126(2) . 6_565 ?
Mo72 O276 Mo71 133.4(14) . . ?
Mo73 O277 Mo72 145.1(12) . . ?
Mo75 O278 Mo71 143.9(12) . . ?
Mo71 O279 Mo70 146.3(13) . . ?
P1 O280 Mo71 126.9(10) . . ?
P1 O280 Mo71 126.9(10) . 6_565 ?
Mo71 O280 Mo71 95.8(14) . 6_565 ?
P1 O280 Mo72 116.6(19) . . ?
Mo71 O280 Mo72 89.9(10) . . ?
Mo71 O280 Mo72 89.9(10) 6_565 . ?
Mo70 O281 Mo70 134(2) 6_565 . ?
P1 O283 Mo69 130.6(14) . . ?
P1 O283 Mo70 122.9(8) . 6_565 ?
Mo69 O283 Mo70 90.1(7) . 6_565 ?
P1 O283 Mo70 122.9(8) . . ?
Mo69 O283 Mo70 90.1(7) . . ?
Mo70 O283 Mo70 88.5(8) 6_565 . ?
Mo70 O284 Mo69 122.3(11) . . ?
Mo69 O286 Mo74 142.2(13) . . ?
Mo70 O287 Mo75 158.0(18) . . ?
Mo74 O288 Mo74 146.4(13) 6_565 . ?
P1 O289 Mo73 128.1(17) . . ?
P1 O289 Mo74 124.7(17) . . ?
Mo73 O289 Mo74 91.4(7) . . ?
P1 O289 Mo75 122.7(12) . . ?
Mo73 O289 Mo75 90.4(8) . . ?
Mo74 O289 Mo75 88.0(8) . . ?
Mo73 O292 Mo74 124.7(13) . . ?
Mo31 O296 Mo39 154.7(10) . . ?
Mo60 O298 Mo29 150.6(12) . . ?
Mo73 O299 Mo73 148(3) . 6_565 ?
O385 O373 O385 31(4) 3 8 ?
O385 O385 O373 74(2) 6 3_445 ?
O444 O442 C13 82(3) 7_556 7_556 ?
O224 C1 O264 122(3) . . ?
O224 C1 C2 117(3) . . ?
O264 C1 C2 117(3) . . ?
N2 C2 C3 125(3) . . ?
N2 C2 C1 103(3) . . ?
C3 C2 C1 107(3) . . ?
C2 C3 S1 112(3) . . ?
C2 C3 S1' 110(2) . . ?
C5 C4 N1 124(3) . . ?
C5 C4 C6 122(3) . . ?
N1 C4 C6 106(2) . . ?
C4 C5 S2' 130(3) . . ?
C4 C5 S2 106(3) . . ?
O199 C6 O191 130(3) . . ?
O199 C6 C4 108(2) . . ?
O191 C6 C4 114(2) . . ?
O234 C7 O233 135(3) . . ?
O234 C7 C8 113(2) . . ?
O233 C7 C8 108(2) . . ?
C9 C8 N3 137(3) . . ?
C9 C8 C7 119(3) . . ?
N3 C8 C7 97.5(19) . . ?
C8 C9 S3 117(3) . . ?
C8 C9 S3' 102(3) . . ?
O96 C10 O100 115(2) . . ?
O96 C10 C11 122(2) . . ?
O100 C10 C11 111(2) . . ?
C10 C11 C12 108(2) . . ?
C10 C11 N4 101(2) . . ?
C12 C11 N4 112(3) . . ?
C11 C12 S4' 119(2) . . ?
C11 C12 S4 103(2) . . ?
C14 C13 O442 126(3) . 7_556 ?
 
_refine_diff_density_max    1.66
_refine_diff_density_min   -1.63
_refine_diff_density_rms    0.34

_vrf_PLAT029_wx8872twin5
;
PROBLEM: _diffrn_measured_fraction_theta_full value Low .   0.586 Why?  
RESPONSE: Because the structure is big, the crystal quality was 
considerably poor and x-ray diffraction was weak. The highest resolution 
of the reflection data doesn't reach the standard 0.81 \A for chemcial 
crystallography. Therefore less data than usual was collected. The value 
appeared low.
;

_vrf_PLAT201_wx8872twin5
;
PROBLEM: Isotropic non-H Atoms in Main Residue(s) .......   25 Report
RESPONSE: Again, the crystal quality was considerably poor and x-ray 
diffraction was weak. Also because data is from focused x-ray source 
with tiny x-ray beam size and absorption correction is limited, some 
oxygen atoms on the cluster do not behave very well and appear 
non-positively defined when they were refined aniostropically. 
Therefore these atoms were only refined isotropically.
;

_vrf_PLAT602_wx8872twin5
;
PROBLEM: VERY LARGE Solvent Accessible VOID(S) in Structure   ! Info  
RESPONSE: Because the structure is big, in crystal packing, solvent 
water molecules in deep solvent areas are completely disordered and 
do not contribute to x-ray diffraction. They don't show significant 
electron density peaks in structure solution and these solvent 
areas apper as voids. 
;

_shelx_res_file
;
TITL P in C2/m (H2L)4K1H16Mo124Ce4O376(H2O)56(PMo12O40)(L)4(H2O)200
    wx8872twin5.res
    created by SHELXL-2018/3 at 21:47:01 on 04-Nov-2018
CELL  0.71073  50.1526  41.7989  36.7384   90.000   97.056   90.000
ZERR     4.00   0.0038   0.0038   0.0034    0.000    0.006    0.000
LATT   7
SYMM  - X,   Y, - Z
SFAC  MO   CE   P    K    S    O    N    C    H
UNIT  544 16 4 4 64 2816 64 192 2528
MERG   2
OMIT    -4.00  52.00
OMIT     0   0   2
OMIT     0   2   0
OMIT    -1   1   1
OMIT     4   0   2
OMIT     2   0   0
OMIT    -4   2   2
OMIT     1   1   1
OMIT    -4   0   2
OMIT    -2   0   1
OMIT     4   0   0
OMIT     2   0   1
OMIT     0   2   1
OMIT     4   0   0
OMIT    -2   2   2
DFIX  2.0 S5 S6 S1' S2' S3 S4 S3' S4'
ISOR 0.01 0.01 O1 > O299
ISOR 0.01 0.01 S1 > S6'
FMAP   2
PLAN   30
SIZE     0.050   0.050   0.100
ACTA
BOND
L.S.  9
DAMP  1500.00  15.00
TEMP  -123.00
WGHT    0.09920013302.548828
BASF   0.49717
FVAR       0.01645   0.52798   0.54368   0.62622
MO1   1   -0.014186    0.500000    0.228988    10.50000    0.02303    0.03522 =
         0.02614    0.00000    0.00091    0.00000
MO2   1   -0.060558    0.451668    0.175896    11.00000    0.02268    0.03307 =
         0.02886   -0.00226    0.00398    0.00058
MO3   1   -0.035782    0.368228    0.183372    11.00000    0.02453    0.03374 =
         0.02847   -0.00286   -0.00032   -0.00445
MO4   1   -0.039979    0.371038    0.273429    11.00000    0.02548    0.02810 =
         0.03395   -0.00465    0.00732   -0.00464
MO5   1    0.015100    0.360395    0.330096    11.00000    0.03126    0.02453 =
         0.02715   -0.00381    0.00295   -0.00276
MO6   1    0.002914    0.291329    0.196740    11.00000    0.02641    0.02788 =
         0.02979   -0.00678    0.00258   -0.00008
MO7   1    0.066236    0.300140    0.156407    11.00000    0.02666    0.03852 =
         0.03241    0.00402    0.00564   -0.00040
MO8   1    0.124038    0.189831    0.316886    11.00000    0.03638    0.02562 =
         0.03373    0.00256    0.00343    0.00096
MO9   1    0.188984    0.151029    0.233448    11.00000    0.03077    0.02504 =
         0.03759   -0.00083    0.00692   -0.00158
MO10  1    0.229748    0.210161    0.270868    11.00000    0.03992    0.02853 =
         0.02573   -0.00152   -0.00258    0.00299
MO11  1    0.238172    0.211834    0.363204    11.00000    0.03362    0.03122 =
         0.03016    0.00218   -0.00119   -0.00183
MO12  1    0.274988    0.160724    0.323965    11.00000    0.03114    0.02802 =
         0.03829    0.00417    0.00065    0.00394
MO13  1    0.263382    0.150889    0.233289    11.00000    0.03441    0.02542 =
         0.03283   -0.00108    0.00041   -0.00138
MO14  1    0.343747    0.189520    0.316195    11.00000    0.03362    0.02815 =
         0.03257    0.00456   -0.00451    0.00651
MO15  1    0.372299    0.300611    0.157022    11.00000    0.02783    0.03464 =
         0.03976    0.00714   -0.00181   -0.00096
MO16  1    0.442739    0.291986    0.196226    11.00000    0.02651    0.03176 =
         0.04196   -0.00641    0.00143    0.00612
MO17  1    0.479044    0.368240    0.182744    11.00000    0.03139    0.02560 =
         0.04395   -0.00286    0.00169    0.00386
MO18  1    0.500013    0.371093    0.272733    11.00000    0.02936    0.02600 =
         0.03870   -0.00049    0.00002    0.00615
MO19  1    0.455367    0.360634    0.329681    11.00000    0.03078    0.02351 =
         0.03874   -0.00025    0.00261    0.00178
MO20  1    0.465711    0.500000    0.228335    10.50000    0.02079    0.04436 =
         0.04216    0.00000   -0.00025    0.00000
MO21  1   -0.021626    0.500000    0.136497    10.50000    0.02806    0.03122 =
         0.02521    0.00000    0.00429    0.00000
MO22  1    0.193919    0.160367    0.323579    11.00000    0.03819    0.02496 =
         0.03316    0.00114    0.00389    0.00183
MO23  1    0.036569    0.500000    0.102485    10.50000    0.03074    0.03022 =
         0.03931    0.00000    0.01285    0.00000
MO24  1    0.061228    0.401592    0.384551    11.00000    0.04131    0.02103 =
         0.03264   -0.00328   -0.00265    0.00003
MO25  1    0.091092    0.349818    0.079647    11.00000    0.03872    0.04570 =
         0.03611    0.00676    0.01125    0.00870
MO26  1    0.459656    0.293341    0.286610    11.00000    0.02698    0.02563 =
         0.04186    0.00037   -0.00364    0.00639
MO27  1    0.419006    0.401659    0.384274    11.00000    0.04381    0.02967 =
         0.04340   -0.00245    0.01205   -0.00395
MO28  1    0.502505    0.451417    0.175136    11.00000    0.02729    0.03412 =
         0.04245   -0.00009    0.00958    0.00296
MO29  1    0.310422    0.309782    0.432960    11.00000    0.05211    0.04190 =
         0.02990   -0.00498    0.00986   -0.01076
MO30  1    0.298567    0.243545    0.358672    11.00000    0.03839    0.03513 =
         0.03979   -0.00424    0.00836   -0.00289
MO31  1    0.176624    0.243837    0.358874    11.00000    0.03917    0.03323 =
         0.03096   -0.00527   -0.00630    0.00304
MO32  1    0.002826    0.293084    0.287064    11.00000    0.02920    0.02492 =
         0.03037   -0.00091    0.00382   -0.00218
MO33  1    0.393117    0.500000    0.099512    10.50000    0.03769    0.04506 =
         0.04148    0.00000   -0.01189    0.00000
MO34  1    0.112508    0.253920    0.261898    11.00000    0.04240    0.03025 =
         0.03008   -0.00371    0.00811   -0.00948
MO35  1    0.333344    0.349607    0.079169    11.00000    0.03514    0.03938 =
         0.04612    0.00703   -0.00255   -0.00688
MO36  1    0.103781    0.235049    0.170135    11.00000    0.02761    0.03066 =
         0.03265   -0.00172    0.00466    0.00106
MO37  1    0.402453    0.316517    0.343155    11.00000    0.03344    0.02706 =
         0.04539   -0.00290    0.00657   -0.00096
MO38  1    0.022661    0.361099    0.238711    11.00000    0.03127    0.04670 =
         0.03072   -0.00306    0.00344   -0.01532
MO39  1    0.178335    0.310219    0.433097    11.00000    0.04709    0.03472 =
         0.03355   -0.00053   -0.00483    0.01115
MO40  1    0.005572    0.426584    0.140034    11.00000    0.03267    0.02942 =
         0.04827    0.00324    0.01638    0.00050
MO41  1    0.456417    0.500000    0.135522    10.50000    0.03520    0.03332 =
         0.04281    0.00000    0.00140    0.00000
MO42  1    0.406428    0.235852    0.302798    11.00000    0.03070    0.02923 =
         0.03380   -0.00040   -0.00672    0.00158
MO43  1    0.001536    0.438505    0.326157    11.00000    0.03655    0.02518 =
         0.04800   -0.00240   -0.00591   -0.00006
MO44  1    0.169513    0.219839    0.175022    11.00000    0.03033    0.04626 =
         0.04343    0.00888    0.00438    0.00108
MO45  1    0.058734    0.235603    0.303529    11.00000    0.02717    0.02207 =
         0.03726   -0.00244    0.00626   -0.00190
MO46  1    0.467982    0.438360    0.325826    11.00000    0.04731    0.02775 =
         0.05638   -0.00172    0.01589   -0.00160
MO47  1    0.344981    0.254398    0.261556    11.00000    0.04234    0.02960 =
         0.03468   -0.00041   -0.00090    0.01504
MO48  1   -0.060378    0.455603    0.266483    11.00000    0.02237    0.03088 =
         0.03358   -0.00053    0.00832    0.00112
MO49  1    0.133896    0.285450    0.117110    11.00000    0.02730    0.03796 =
         0.03416    0.00570    0.00447    0.00543
MO50  1    0.272529    0.219526    0.174131    11.00000    0.02710    0.04250 =
         0.05892    0.01778    0.00231    0.00430
MO51  1    0.051087    0.224724    0.212751    11.00000    0.02782    0.02879 =
         0.02800   -0.00261    0.00307   -0.00236
MO52  1    0.397616    0.224806    0.212297    11.00000    0.02576    0.02760 =
         0.04099   -0.00597   -0.00071    0.00232
MO53  1    0.070307    0.316020    0.343594    11.00000    0.03287    0.02391 =
         0.04029   -0.00371    0.00582   -0.00256
MO54  1    0.430697    0.361523    0.238146    11.00000    0.03536    0.04868 =
         0.03440   -0.00377   -0.00043    0.01876
MO55  1    0.337011    0.235086    0.169699    11.00000    0.02601    0.03417 =
         0.03090    0.00240    0.00050    0.00200
MO56  1    0.297391    0.286114    0.117299    11.00000    0.02906    0.04359 =
         0.03926    0.00617    0.00158    0.00203
MO57  1    0.519068    0.455782    0.265890    11.00000    0.02619    0.02850 =
         0.04106    0.00067    0.00204    0.00400
MO58  1    0.053175    0.420153    0.066001    11.00000    0.03395    0.03788 =
         0.04020    0.00536    0.01130    0.00571
MO59  1    0.430552    0.426438    0.137956    11.00000    0.03268    0.03469 =
         0.05238    0.00096   -0.00382    0.00060
MO60  1    0.240915    0.285833    0.395518    11.00000    0.04299    0.03460 =
         0.03226   -0.00478    0.00057   -0.00049
MO61  1    0.118045    0.353786    0.421065    11.00000    0.05069    0.03305 =
         0.03945   -0.00769   -0.00688    0.01002
MO62  1    0.118115    0.174976    0.226785    11.00000    0.02923    0.02516 =
         0.03689   -0.00011    0.00467   -0.00297
MO63  1    0.369178    0.420134    0.063374    11.00000    0.04009    0.04306 =
         0.04041    0.00381   -0.00107   -0.00350
MO64  1    0.333119    0.175169    0.226222    11.00000    0.03288    0.02543 =
         0.03694   -0.00259    0.00157    0.00494
MO65  1    0.368229    0.354190    0.420419    11.00000    0.05542    0.03682 =
         0.03961   -0.00976    0.01322   -0.01412
MO69  1    0.156342    0.500000    0.248376    10.50000    0.04061    0.07635 =
         0.10975    0.00000    0.02886    0.00000
MO70  1    0.185306    0.458767    0.181939    11.00000    0.04934    0.08334 =
         0.09084   -0.01493    0.00587   -0.00566
MO71  1    0.258185    0.458316    0.182363    11.00000    0.05150    0.10009 =
         0.09377   -0.02213    0.02914    0.00094
MO72  1    0.298559    0.500000    0.248255    10.50000    0.04906    0.07682 =
         0.08714    0.00000    0.01797    0.00000
MO73  1    0.268653    0.456063    0.319090    11.00000    0.07355    0.05170 =
         0.08518    0.00956    0.00002    0.00539
MO74  1    0.199753    0.456306    0.319562    11.00000    0.07970    0.05233 =
         0.10770    0.00851    0.02913   -0.00031
MO75  1    0.227915    0.414923    0.252853    11.00000    0.08629    0.04448 =
         0.10473   -0.00716    0.00215    0.00017
CE1   2    0.214914    0.270345    0.108411    11.00000    0.02717    0.05471 =
         0.04745    0.01483    0.00676    0.00387
CE2   2    0.433680    0.500000    0.394878    10.50000    0.06113    0.02834 =
         0.04823    0.00000    0.01358    0.00000
CE3   2    0.048261    0.500000    0.394425    10.50000    0.05276    0.02130 =
         0.04579    0.00000   -0.01740    0.00000
P1    3    0.228924    0.500000    0.250697    10.50000    0.02618    0.03555 =
         0.07822    0.00000    0.00983    0.00000
PART    1
K1    4    0.249233    0.500000    0.470770    10.50000    0.06760    0.07373 =
         0.05866    0.00000   -0.01329    0.00000
S1    5    0.346272    0.406680    0.250348    21.00000    0.06225    0.06649 =
         0.05873    0.00153    0.00559   -0.01241
S2    5    0.315743    0.396358    0.279531    21.00000    0.06032    0.04920 =
         0.05739    0.00280    0.00335    0.01145
S3    5    0.107637    0.402296    0.249880    31.00000    0.07091    0.07391 =
         0.05503    0.00399    0.02242    0.00994
S4    5    0.147397    0.397525    0.257088    31.00000    0.18806    0.18488 =
         0.18944   -0.00143    0.02301   -0.00283
S5    5    0.122248    0.227384    0.513767    41.00000    0.05140    0.05291 =
         0.03799    0.01057    0.00820    0.01027
S6    5    0.121847    0.269709    0.486438    41.00000    0.05261    0.05823 =
         0.04257    0.00932    0.01494   -0.00568
PART    2
S1'   5    0.310201    0.404691    0.244341   -21.00000    0.08437    0.08782 =
         0.08566   -0.00027    0.00554   -0.01383
S2'   5    0.308830    0.357214    0.251630   -21.00000    0.07299    0.07320 =
         0.06049   -0.00118    0.02239   -0.00558
S3'   5    0.136692    0.396757    0.221102   -31.00000    0.06340    0.07447 =
         0.08103    0.00435    0.01288   -0.00558
S4'   5    0.148167    0.357537    0.250014   -31.00000    0.05878    0.05981 =
         0.04597   -0.00809    0.00333    0.01388
S5'   5    0.100374    0.234767    0.548150   -41.00000    0.04783    0.05847 =
         0.05196   -0.00634    0.00800    0.00689
S6'   5    0.088478    0.263444    0.503776   -41.00000    0.03776    0.05792 =
         0.04657    0.00830    0.00538    0.00383
PART    0
O1    6   -0.077319    0.455285    0.217631    11.00000    0.02187    0.02169 =
         0.02424    0.00005   -0.01005    0.00591
O2    6   -0.086855    0.461738    0.287776    11.00000    0.04171    0.03473 =
         0.04724   -0.00572    0.00782    0.00202
O3    6   -0.047388    0.500000    0.257505    10.50000    0.00777
O4    6   -0.047421    0.500000    0.177199    10.50000    0.01898    0.01729 =
         0.02276    0.00000    0.00431    0.00000
O5    6   -0.026235    0.456401    0.224515    11.00000    0.02157    0.02487 =
         0.02694    0.00537   -0.00853    0.00543
O6    6   -0.085362    0.455433    0.142093    11.00000    0.01473    0.02248 =
         0.03369   -0.00836   -0.00726    0.00780
O7    6   -0.045520    0.500000    0.099881    10.50000    0.01834    0.01750 =
         0.02346    0.00000   -0.00461    0.00000
O8    6    0.003452    0.500000    0.189687    10.50000    0.02815    0.03276 =
         0.02871    0.00000    0.00551    0.00000
O9    6   -0.026890    0.455167    0.150377    11.00000    0.02690    0.01692 =
         0.02809   -0.00046    0.01118    0.00453
O10   6    0.012035    0.500000    0.264341    10.50000    0.02746    0.03230 =
         0.03814    0.00000    0.00736    0.00000
O11   6   -0.054196    0.406854    0.179326    11.00000    0.02556    0.02812 =
         0.02229   -0.00479    0.00449   -0.00347
O12   6   -0.023481    0.418358    0.089485    11.00000    0.05740    0.05034 =
         0.05375   -0.00698    0.00620   -0.00118
O13   6   -0.009915    0.390058    0.152240    11.00000    0.02312    0.03225 =
         0.02594   -0.00799    0.01015    0.00233
O14   6    0.004462    0.472315    0.117707    11.00000    0.02240    0.01975 =
         0.02068    0.00613   -0.00392   -0.00185
O15   6    0.008879    0.500000    0.049401    10.50000    0.04009    0.03896 =
         0.03585    0.00000    0.00548    0.00000
O16   6    0.048126    0.466807    0.081587    11.00000    0.04167    0.03622 =
         0.03994   -0.00369    0.00936   -0.00224
O17   6    0.024786    0.417888    0.035388    11.00000    0.01782    0.02693 =
         0.03277   -0.00350   -0.00430    0.00062
O18   6    0.077581    0.428794    0.039781    11.00000    0.03469    0.02990 =
         0.03609    0.00940    0.00112   -0.00135
O19   6    0.058799    0.376194    0.075216    11.00000    0.04372    0.03563 =
         0.04431    0.00220   -0.00206   -0.00713
O20   6   -0.053266    0.346576    0.151363    11.00000    0.02232    0.02039 =
         0.02733   -0.00634    0.00396   -0.00128
O21   6   -0.051020    0.356645    0.226060    11.00000    0.02823
O22   6   -0.007222    0.391135    0.231962    11.00000    0.02668    0.03325 =
         0.02773   -0.00464    0.00061    0.00120
O23   6   -0.056576    0.410082    0.266423    11.00000    0.03660    0.04390 =
         0.05052   -0.00381    0.00131    0.00992
O24   6   -0.029823    0.455598    0.304843    11.00000    0.03001    0.02809 =
         0.02452   -0.00186    0.01547    0.00440
O25   6   -0.060101    0.352067    0.298778    11.00000    0.02710    0.01034 =
         0.01874   -0.00068    0.00538   -0.00150
O26   6   -0.011169    0.392051    0.308556    11.00000    0.02019    0.02496 =
         0.02949   -0.00508    0.00093    0.00125
O27   6    0.015252    0.466078    0.358738    11.00000    0.03835    0.02468 =
         0.03582   -0.00727   -0.00603    0.00380
O28   6    0.066943    0.443445    0.386480    11.00000    0.03989    0.03121 =
         0.04546   -0.00670   -0.00386   -0.00222
O29   6    0.047392    0.393134    0.424793    11.00000    0.04687    0.04729 =
         0.02815   -0.00172    0.01151    0.00461
O30   6    0.052800    0.357110    0.357699    11.00000    0.03258    0.03182 =
         0.03396   -0.00340    0.00412   -0.00275
O31   6    0.098003    0.387286    0.394387    11.00000    0.05040    0.03600 =
         0.05402   -0.00785   -0.00761    0.00083
O32   6    0.025709    0.403950    0.352535    11.00000    0.01814    0.01832 =
         0.02085   -0.00345   -0.00096    0.00650
O33   6   -0.004904    0.346999    0.360857    11.00000    0.01527    0.01774 =
         0.01373   -0.00093   -0.00372   -0.00938
O34   6    0.021286    0.442197    0.289287    11.00000    0.05257    0.05971 =
         0.06565    0.00680    0.01336   -0.00984
O35   6   -0.019385    0.284645    0.317340    11.00000    0.04761    0.03220 =
         0.04462   -0.01576    0.00880   -0.00193
O36   6   -0.006425    0.341822    0.283078    11.00000    0.03072    0.02397 =
         0.04176    0.00422    0.01035   -0.00230
O37   6    0.029797    0.318612    0.319149    11.00000    0.01874    0.01821 =
         0.03106    0.00206    0.00873   -0.00706
O38   6    0.025877    0.259057    0.293775    11.00000    0.01712    0.00898 =
         0.02316   -0.00335    0.00636   -0.00535
O39   6    0.034722    0.373649    0.282748    11.00000    0.02483    0.02193 =
         0.03302    0.00725    0.00043   -0.00182
O40   6   -0.014434    0.285915    0.240120    11.00000    0.02494    0.02196 =
         0.02449   -0.00362    0.01033    0.00394
O41   6   -0.005036    0.338240    0.199352    11.00000    0.03919    0.02868 =
         0.03453   -0.00196    0.00490   -0.00026
O42   6    0.021973    0.251512    0.207671    11.00000    0.02051    0.02222 =
         0.03033    0.00345    0.01130    0.00219
O43   6    0.030817    0.302378    0.166371    11.00000    0.02368    0.02531 =
         0.03739    0.00345    0.00249    0.00066
O44   6    0.032838    0.316579    0.243738    11.00000    0.01991
O45   6    0.045072    0.373381    0.210851    11.00000    0.03260
O46   6   -0.021474    0.279801    0.164653    11.00000    0.01716    0.03682 =
         0.03838    0.00379   -0.00589    0.00135
O47   6    0.044390    0.268700    0.110551    11.00000    0.02698    0.04278 =
         0.03126   -0.01015   -0.00629    0.00106
O48   6    0.069129    0.326629    0.121295    11.00000    0.03948    0.04490 =
         0.04324    0.01843    0.01726    0.00315
O49   6    0.099638    0.276690    0.141998    11.00000    0.04551    0.04820 =
         0.03737   -0.00775    0.00577    0.00147
O50   6    0.082783    0.318170    0.193869    11.00000    0.03643    0.02847 =
         0.05002   -0.01372   -0.00212    0.00262
O51   6    0.068433    0.255412    0.180894    11.00000    0.01812    0.02416 =
         0.02686   -0.00802   -0.00035   -0.00131
O52   6    0.040231    0.193981    0.186154    11.00000    0.01335
O53   6    0.047653    0.209703    0.259584    11.00000    0.01909
O54   6    0.052467    0.209344    0.335702    11.00000    0.03506    0.03529 =
         0.03983    0.00703    0.01137   -0.00046
O55   6    0.045135    0.296372    0.388169    11.00000    0.04585    0.04266 =
         0.03534    0.01135   -0.00398   -0.00462
O56   6    0.072438    0.273812    0.334024    11.00000    0.02744    0.02269 =
         0.02639   -0.01182   -0.00021   -0.01095
O57   6    0.082170    0.332400    0.307821    11.00000    0.03288    0.03335 =
         0.04089    0.00860    0.00548    0.00317
O58   6    0.074501    0.410263    0.326683    11.00000    0.05823    0.05914 =
         0.05295   -0.00293    0.00780   -0.00179
O59   6    0.096223    0.323020    0.381823    11.00000    0.04184    0.04708 =
         0.05496   -0.00668    0.00235    0.00219
O60   6    0.075341    0.265447    0.256493    11.00000    0.02629    0.03453 =
         0.03038   -0.00405    0.00504    0.00060
O61   6    0.120426    0.327198    0.106839    11.00000    0.03530    0.04308 =
         0.05016    0.00918    0.01056    0.00932
O62   6    0.138787    0.246599    0.146538    11.00000    0.04436    0.04780 =
         0.04180    0.00203    0.00644   -0.00462
O63   6    0.155021    0.183132    0.130862    11.00000    0.04956    0.04781 =
         0.04885   -0.00664    0.00512   -0.00119
O64   6    0.174328    0.247229    0.211985    11.00000    0.05433    0.05037 =
         0.04565    0.00507    0.00424   -0.00029
O65   6    0.191239    0.231778    0.143343    11.00000    0.05145    0.05207 =
         0.05913    0.00839    0.00869    0.00339
O66   6    0.187268    0.182427    0.192450    11.00000    0.01349    0.02828 =
         0.02941    0.00191    0.00812    0.01177
O67   6    0.120571    0.265576    0.217916    11.00000    0.03787    0.02942 =
         0.02920    0.00826   -0.00198   -0.00450
O68   6    0.088950    0.208973    0.139348    11.00000    0.05053    0.05052 =
         0.04990    0.00836    0.01225   -0.00259
O69   6    0.092130    0.212608    0.217439    11.00000    0.02298    0.03067 =
         0.02547   -0.00278    0.00237   -0.00216
O70   6    0.127079    0.282325    0.290467    11.00000    0.03402    0.03528 =
         0.02095   -0.00056    0.00752   -0.00621
O71   6    0.099377    0.149304    0.201216    11.00000    0.04176    0.04121 =
         0.03947    0.00006    0.01252   -0.01140
O72   6    0.108266    0.164926    0.271999    11.00000    0.03406    0.02298 =
         0.03498    0.00163    0.00907    0.00940
O73   6    0.132633    0.205180    0.192214    11.00000    0.02317    0.02602 =
         0.02873   -0.00486    0.01455    0.00386
O74   6    0.099004    0.225210    0.302487    11.00000    0.02756    0.02463 =
         0.02673   -0.00316    0.00656    0.00419
O75   6    0.137348    0.218761    0.268967    11.00000    0.01664    0.02340 =
         0.02625    0.00277    0.00195    0.00818
O76   6    0.107503    0.170831    0.347730    11.00000    0.04102    0.03455 =
         0.03221    0.00650   -0.00335    0.00478
O77   6    0.159434    0.167898    0.320830    11.00000    0.01478    0.01218 =
         0.02037    0.00144    0.00380    0.00908
O78   6    0.199898    0.131277    0.356981    11.00000    0.04480    0.04185 =
         0.04527    0.00749    0.00621    0.00498
O79   6    0.193022    0.133491    0.280581    11.00000    0.03197    0.02252 =
         0.02046    0.01300    0.00366   -0.00110
O80   6    0.191572    0.117254    0.210334    11.00000    0.03358    0.03699 =
         0.04780   -0.00316    0.00749    0.00011
O81   6    0.226807    0.166197    0.241776    11.00000    0.02310    0.02733 =
         0.03581   -0.00050    0.00501    0.00063
O82   6    0.234846    0.174064    0.323746    11.00000    0.02897    0.02971 =
         0.03365    0.00210   -0.00095    0.00489
O83   6    0.255510    0.117751    0.208014    11.00000    0.04108    0.04815 =
         0.05051   -0.00573    0.01473    0.00054
O84   6    0.192171    0.194772    0.272871    11.00000    0.03119    0.03253 =
         0.03179    0.00018   -0.00414    0.00599
O85   6    0.198898    0.203906    0.350677    11.00000    0.03612    0.03887 =
         0.03717    0.00185   -0.00015    0.00208
O86   6    0.151153    0.153715    0.235313    11.00000    0.02731    0.03493 =
         0.03159    0.00150    0.01351    0.00514
O87   6    0.144299    0.220602    0.345682    11.00000    0.03480    0.03787 =
         0.04328    0.00536   -0.00057    0.00064
O88   6    0.180170    0.261464    0.316052    11.00000    0.04615    0.04155 =
         0.04733    0.00771   -0.00317   -0.01052
O89   6    0.216331    0.246328    0.379522    11.00000    0.03871    0.03805 =
         0.03725   -0.00224   -0.00326    0.00824
O90   6    0.262645    0.247544    0.381945    11.00000    0.03148    0.02903 =
         0.02382   -0.00339   -0.00505   -0.00872
O91   6    0.231738    0.236671    0.308963    11.00000    0.01847    0.03241 =
         0.02361   -0.00937    0.00768    0.00241
O92   6    0.226757    0.235065    0.234444    11.00000    0.02611    0.02215 =
         0.02865    0.00241    0.00155    0.00752
O93   6    0.243003    0.257539    0.451755    11.00000    0.04391    0.04057 =
         0.03608   -0.00313    0.00597    0.00035
O94   6    0.240550    0.304748    0.352497    11.00000    0.05380    0.04006 =
         0.05015    0.00366    0.00348   -0.00832
O95   6    0.215315    0.301252    0.418255    11.00000    0.01668    0.02211 =
         0.02590   -0.01179   -0.01213    0.00233
O96   6    0.178325    0.342385    0.383765    11.00000    0.05032    0.05842 =
         0.04435    0.00519    0.00810    0.00041
O97   6    0.187280    0.342131    0.460600    11.00000    0.05250    0.04521 =
         0.04889   -0.00161    0.00662    0.00133
O98   6    0.139792    0.315861    0.426861    11.00000    0.03463    0.02722 =
         0.02658    0.00156    0.00280    0.00027
O99   6    0.181073    0.277394    0.463720    11.00000    0.04991    0.04780 =
         0.05371   -0.00225    0.00266    0.00539
O100  6    0.140010    0.360089    0.371342    11.00000    0.05440    0.04230 =
         0.04778    0.02210    0.00754   -0.00204
O101  6    0.167654    0.290975    0.116947    11.00000    0.04331    0.05281 =
         0.04879    0.00375    0.01037    0.00382
O102  6    0.246585    0.232083    0.142805    11.00000    0.03581    0.03595 =
         0.03888    0.00652    0.00244   -0.00203
O103  6    0.262637    0.289543    0.116135    11.00000    0.02601    0.03599 =
         0.04354    0.00404    0.00508    0.00148
O104  6    0.261534    0.183833    0.194238    11.00000    0.02432    0.02543 =
         0.01039   -0.00290   -0.00292   -0.01229
O105  6    0.272106    0.246537    0.208320    11.00000    0.03014    0.03235 =
         0.03625   -0.01771    0.01124    0.00672
O106  6    0.374134    0.253936    0.178669    11.00000    0.03180    0.02964 =
         0.03441   -0.00836    0.00360    0.01508
O107  6    0.299857    0.244747    0.149701    11.00000    0.01261    0.01589 =
         0.02076    0.00989   -0.00129    0.00291
O108  6    0.314714    0.204583    0.190590    11.00000    0.03476    0.02901 =
         0.03731   -0.00190    0.00342    0.00450
O109  6    0.336730    0.275908    0.143260    11.00000    0.01727    0.02447 =
         0.03287    0.00939    0.00013    0.00845
O110  6    0.298961    0.309915    0.177005    11.00000    0.03954    0.03671 =
         0.02337    0.00875   -0.00924    0.01170
O111  6    0.297673    0.265963    0.077891    11.00000    0.02640    0.03339 =
         0.02489   -0.00417    0.01056    0.01254
O112  6    0.308701    0.324212    0.106641    11.00000    0.03297    0.03515 =
         0.03767    0.00635    0.00666   -0.00548
O113  6    0.362315    0.327272    0.119709    11.00000    0.05525    0.05907 =
         0.06403    0.00648   -0.00460    0.00487
O114  6    0.385808    0.267603    0.107423    11.00000    0.05129    0.06469 =
         0.04648   -0.01271    0.01501    0.00108
O115  6    0.364003    0.319564    0.196333    11.00000    0.02399    0.02846 =
         0.04233   -0.01362    0.00070    0.00045
O116  6    0.407147    0.304871    0.164826    11.00000    0.01967    0.02328 =
         0.03162   -0.00364    0.00161    0.00606
O117  6    0.425516    0.253045    0.206429    11.00000    0.02849    0.02994 =
         0.03642   -0.00884   -0.00071   -0.00008
O118  6    0.401924    0.192996    0.183928    11.00000    0.05110    0.05184 =
         0.06182   -0.00436    0.00487    0.00931
O119  6    0.407702    0.210852    0.256760    11.00000    0.02579    0.03103 =
         0.02002    0.00656   -0.00394    0.00237
O120  6    0.382324    0.263650    0.256400    11.00000    0.02868    0.03702 =
         0.04293   -0.00211    0.00505    0.00577
O121  6    0.339271    0.430027    0.041867    11.00000    0.04961    0.04903 =
         0.04726    0.00061   -0.00006    0.00181
O122  6    0.375718    0.465928    0.076141    11.00000    0.05418    0.05116 =
         0.05627    0.00397   -0.00448   -0.00176
O123  6    0.413844    0.500000    0.043935    10.50000    0.05447    0.04506 =
         0.03846    0.00000    0.00397    0.00000
O124  6    0.380407    0.500000    0.142303    10.50000    0.05386    0.05857 =
         0.05651    0.00000    0.00807    0.00000
O125  6    0.424542    0.471142    0.116408    11.00000    0.05535    0.05982 =
         0.05948    0.00218    0.00464    0.00368
O126  6    0.415695    0.437039    0.175552    11.00000    0.04655    0.04111 =
         0.03763    0.00476    0.01813    0.00512
O127  6    0.448883    0.389311    0.153009    11.00000    0.04692    0.05314 =
         0.05023    0.00082    0.00606    0.00503
O128  6    0.466085    0.453876    0.151330    11.00000    0.02647    0.02255 =
         0.03766   -0.00206    0.00467   -0.00253
O129  6    0.440805    0.500000    0.191107    10.50000    0.03103    0.03767 =
         0.03742    0.00000   -0.00842    0.00000
O130  6    0.474841    0.500000    0.098438    10.50000    0.05144    0.05798 =
         0.05477    0.00000    0.01116    0.00000
O131  6    0.492455    0.500000    0.175317    10.50000    0.04256    0.04535 =
         0.04439    0.00000    0.00730    0.00000
O132  6    0.529449    0.455924    0.215411    11.00000    0.03764    0.03120 =
         0.03893   -0.00441    0.00733   -0.00376
O133  6    0.550426    0.463916    0.291313    11.00000    0.02556    0.02474 =
         0.03353   -0.00133   -0.00415   -0.00661
O134  6    0.521848    0.455352    0.139836    11.00000    0.05621    0.05338 =
         0.05743   -0.00331    0.01067    0.00234
O135  6    0.499261    0.409502    0.179771    11.00000    0.02939    0.02439 =
         0.04264   -0.00926    0.00432    0.00481
O136  6    0.478812    0.455816    0.228012    11.00000    0.03415    0.03245 =
         0.03394    0.00816   -0.00114   -0.00794
O137  6    0.507299    0.500000    0.258327    10.50000    0.02356    0.03338 =
         0.03658    0.00000    0.00518    0.00000
O138  6    0.449167    0.500000    0.263001    10.50000    0.03895    0.03088 =
         0.03306    0.00000    0.00159    0.00000
O139  6    0.516666    0.411567    0.265672    11.00000    0.01618    0.01948 =
         0.03418    0.00926    0.00731    0.00629
O140  6    0.490257    0.343342    0.150774    11.00000    0.04557    0.04152 =
         0.04928   -0.00102   -0.00391    0.01077
O161  6    0.523256    0.349989    0.298396    11.00000    0.04849    0.04823 =
         0.04449    0.00082    0.00172    0.00753
O162  6    0.502934    0.354274    0.228062    11.00000    0.03711    0.03848 =
         0.04375    0.00366    0.00046   -0.00053
O163  6    0.460516    0.390106    0.229958    11.00000    0.02458    0.02473 =
         0.03311   -0.00564    0.00700   -0.00426
O164  6    0.480927    0.392491    0.308184    11.00000    0.02639    0.01976 =
         0.01980   -0.00114   -0.00013   -0.00414
O165  6    0.497061    0.456448    0.306960    11.00000    0.03970    0.04033 =
         0.03472    0.00120    0.00896    0.00094
O166  6    0.504002    0.425520    0.370101    11.00000    0.04133    0.04971 =
         0.04408   -0.00317   -0.00951    0.00136
O167  6    0.440915    0.442272    0.291934    11.00000    0.02001    0.01966 =
         0.02561    0.00378   -0.00463    0.00025
O168  6    0.465242    0.467281    0.359284    11.00000    0.07940    0.07179 =
         0.07217   -0.00155    0.01281   -0.00370
O169  6    0.417532    0.442290    0.387711    11.00000    0.04380    0.03189 =
         0.04505   -0.00648    0.00445    0.00356
O170  6    0.450379    0.403407    0.353179    11.00000    0.03934    0.03553 =
         0.03419    0.00636    0.00915   -0.00671
O171  6    0.439059    0.390727    0.424102    11.00000    0.05824    0.06056 =
         0.05062    0.00134    0.00994    0.00136
O172  6    0.387287    0.386858    0.395402    11.00000    0.03093    0.01400 =
         0.03448    0.00552    0.00582    0.00215
O173  6    0.333593    0.500000    0.258935    10.50000    0.04982    0.05420 =
         0.05489    0.00000    0.01072    0.00000
O174  6    0.424769    0.357619    0.356690    11.00000    0.03936    0.02978 =
         0.04441   -0.00559   -0.00116   -0.00553
O175  6    0.480201    0.344469    0.361645    11.00000    0.08026    0.08260 =
         0.07516   -0.00043    0.00516    0.00638
O176  6    0.423572    0.374846    0.281538    11.00000    0.02685    0.02874 =
         0.03639   -0.00294    0.00555    0.00163
O177  6    0.438593    0.318103    0.319069    11.00000    0.03236    0.03258 =
         0.04068   -0.00425    0.00493    0.00510
O178  6    0.469130    0.340021    0.281678    11.00000    0.04068    0.03649 =
         0.04433    0.00939   -0.00404   -0.00260
O179  6    0.488194    0.284481    0.312858    11.00000    0.02342    0.00836 =
         0.02149    0.00365    0.00941    0.00583
O180  6    0.423731    0.315984    0.243948    11.00000    0.04088    0.03590 =
         0.04328   -0.00837    0.00073   -0.00003
O181  6    0.461770    0.284475    0.164518    11.00000    0.03911    0.04992 =
         0.04694   -0.00087    0.00708    0.00431
O182  6    0.449874    0.339573    0.198479    11.00000    0.02865    0.02457 =
         0.03460   -0.00207   -0.00464    0.00217
O183  6    0.467301    0.284986    0.239669    11.00000    0.04125    0.04017 =
         0.05213   -0.00956    0.00376   -0.00232
O184  6    0.405150    0.377233    0.211218    11.00000    0.03845    0.03834 =
         0.04103    0.00578    0.01706    0.01718
O185  6    0.436609    0.259371    0.290118    11.00000    0.03755    0.03273 =
         0.03762   -0.01063    0.00587   -0.00053
O186  6    0.432985    0.294828    0.392374    11.00000    0.04242    0.03943 =
         0.03124    0.01524    0.00749    0.00070
O187  6    0.381070    0.331072    0.305786    11.00000    0.03944    0.03872 =
         0.04705    0.00729   -0.00159    0.00621
O188  6    0.399086    0.272432    0.334308    11.00000    0.03966    0.03701 =
         0.04053    0.00568    0.00295    0.01180
O189  6    0.419286    0.209112    0.334654    11.00000    0.03670    0.02482 =
         0.03745    0.00347   -0.00103    0.00445
O190  6    0.382520    0.322918    0.377232    11.00000    0.03177    0.03276 =
         0.04104   -0.00796    0.00916    0.00252
O191  6    0.340319    0.362030    0.366779    11.00000    0.07239    0.07240 =
         0.07969    0.01146    0.00475    0.00027
O192  6    0.345314    0.316622    0.422590    11.00000    0.03334    0.02949 =
         0.03442   -0.00101    0.00437   -0.00023
O193  6    0.347028    0.149608    0.201380    11.00000    0.03860    0.03507 =
         0.04508   -0.00070    0.00470    0.00211
O194  6    0.349928    0.167199    0.273391    11.00000    0.03435    0.02321 =
         0.04094   -0.01043    0.00770    0.00603
O195  6    0.366225    0.171655    0.348212    11.00000    0.03342    0.03157 =
         0.02463   -0.00516    0.00291   -0.00406
O196  6    0.328971    0.225179    0.348087    11.00000    0.02244    0.01613 =
         0.02662    0.00016    0.00109   -0.00222
O197  6    0.311288    0.214729    0.409084    11.00000    0.06657    0.06826 =
         0.06362   -0.00534    0.00514    0.00313
O198  6    0.311687    0.275268    0.386581    11.00000    0.05372    0.05382 =
         0.05897   -0.00449    0.01537   -0.00565
O199  6    0.301893    0.338728    0.381514    11.00000    0.04755    0.06266 =
         0.04812    0.00649    0.01362   -0.00519
O200  6    0.313626    0.279283    0.461924    11.00000    0.05413    0.05336 =
         0.05448    0.00348    0.00833   -0.00485
O201  6    0.307018    0.341307    0.460429    11.00000    0.05024    0.04024 =
         0.03171    0.00336    0.00426   -0.00334
O202  6    0.321939    0.214966    0.266235    11.00000    0.02560    0.03567 =
         0.03667   -0.00426    0.00608   -0.00445
O203  6    0.344430    0.208635    0.139360    11.00000    0.01065    0.02417 =
         0.03497   -0.00907    0.00149    0.00827
O204  6    0.358837    0.213064    0.214970    11.00000    0.03827    0.03827 =
         0.03625    0.00361    0.00316    0.00940
O205  6    0.300801    0.155788    0.232152    11.00000    0.02182    0.02165 =
         0.03512    0.00193   -0.00316   -0.01036
O206  6    0.267548    0.133864    0.284145    11.00000    0.05153    0.04526 =
         0.03958    0.00422    0.01223   -0.00961
O207  6    0.286517    0.261503    0.318224    11.00000    0.03956    0.03181 =
         0.04136   -0.00221    0.00925    0.00797
O208  6    0.275155    0.203881    0.347688    11.00000    0.01755    0.01218 =
         0.01726   -0.00351   -0.00288    0.01225
O210  6    0.274987    0.135956    0.360020    11.00000    0.04495    0.02881 =
         0.03330    0.00992   -0.00097    0.00028
O211  6    0.241704    0.187517    0.400353    11.00000    0.04279    0.04011 =
         0.02526   -0.00067   -0.00133   -0.00201
O212  6    0.330671    0.264944    0.218238    11.00000    0.02951    0.02619 =
         0.02511    0.00029   -0.00671    0.00278
O213  6    0.334577    0.283507    0.289157    11.00000    0.03372    0.03323 =
         0.03684    0.00042    0.00852    0.00466
O214  6    0.369275    0.226264    0.300879    11.00000    0.03766    0.03489 =
         0.03263    0.00315   -0.00533   -0.00330
O215  6    0.259722    0.417859    0.292331    11.00000    0.08759    0.08232 =
         0.09167   -0.00658    0.00695    0.00074
O216  6    0.207682    0.418269    0.293412    11.00000    0.06896    0.06345 =
         0.06672   -0.00639    0.01625   -0.00181
O221  6    0.310242    0.370702    0.053006    11.00000    0.04285    0.05472 =
         0.05792    0.01353   -0.01036    0.00588
O222  6    0.339395    0.319213    0.049799    11.00000    0.07556    0.07810 =
         0.07868   -0.00725    0.01988   -0.00300
O223  6    0.365004    0.375334    0.070977    11.00000    0.04322    0.04165 =
         0.05085    0.00631    0.00526   -0.00106
O224  6    0.352863    0.427001    0.116234    11.00000    0.06605    0.04862 =
         0.05284    0.00475    0.01282   -0.00724
O225  6    0.390498    0.418214    0.031352    11.00000    0.08843    0.08991 =
         0.08767    0.00168    0.01690   -0.00048
O226  6    0.402759    0.412457    0.104620    11.00000    0.04858    0.04424 =
         0.05381    0.00460   -0.00080   -0.01057
O227  6    0.279052    0.183817    0.128096    11.00000    0.05200    0.04816 =
         0.04398   -0.01324   -0.00017   -0.00558
O228  6    0.218442    0.285170    0.177688    11.00000    0.08164    0.07414 =
         0.07946   -0.00743    0.01236    0.00662
O229  6    0.144605    0.309702    0.175517    11.00000    0.06068    0.05285 =
         0.04235   -0.00119    0.00308   -0.00850
O230  6    0.121053    0.265295    0.075446    11.00000    0.04130    0.04531 =
         0.04663   -0.00038    0.00772    0.00212
O231  6    0.112709    0.375997    0.058736    11.00000    0.06301    0.07112 =
         0.07635    0.01396    0.02566    0.00335
O232  6    0.080406    0.322093    0.048761    11.00000    0.05393    0.05455 =
         0.05804   -0.00752   -0.00417    0.00163
O233  6    0.100373    0.380776    0.131133    11.00000    0.06174    0.05801 =
         0.06578   -0.00746    0.00139    0.01895
O234  6    0.083976    0.425983    0.116843    11.00000    0.06053    0.03659 =
         0.05129    0.00535   -0.01014   -0.00172
O235  6    0.055182    0.500000    0.143231    10.50000    0.03606    0.04551 =
         0.04005    0.00000    0.00844    0.00000
O236  6    0.028782    0.414492    0.112211    11.00000    0.04814    0.03860 =
         0.04621    0.00476    0.01294    0.00010
O237  6    0.024216    0.435497    0.182074    11.00000    0.04042    0.04304 =
         0.03684    0.00412    0.00923   -0.01002
O238  6    0.099808    0.500000    0.381565    10.50000    0.07000    0.07451 =
         0.07463    0.00000    0.00501    0.00000
O239  6    0.055225    0.500000    0.328666    10.50000    0.04664    0.05392 =
         0.03963    0.00000    0.00410    0.00000
O240  6   -0.024875    0.424733    0.369282    11.00000    0.06209    0.06716 =
         0.06736   -0.00223    0.01329    0.00071
O241  6    0.351573    0.377828    0.447611    11.00000    0.05925    0.04353 =
         0.06073    0.00152    0.02357   -0.01010
O242  6    0.396156    0.340839    0.449548    11.00000    0.06583    0.06709 =
         0.05738    0.00425   -0.00681   -0.01285
O243  6    0.208692    0.305418    0.049608    11.00000    0.13546    0.13110 =
         0.13093    0.00999    0.01659   -0.00020
O261  6    0.266520    0.195457    0.272693    11.00000    0.02742    0.02588 =
         0.01229   -0.00006    0.00432   -0.00412
O262  6    0.456881    0.419133    0.088340    11.00000    0.05623    0.05323 =
         0.04887   -0.00758    0.01887    0.00063
O263  6    0.312410    0.165733    0.318013    11.00000    0.04034    0.04695 =
         0.04723   -0.00213    0.00750    0.00057
O264  6    0.331126    0.381557    0.127066    11.00000    0.07467    0.06646 =
         0.07248   -0.00639    0.01449   -0.00938
O265  6    0.184414    0.236580    0.065376    11.00000    0.10991    0.11709 =
         0.11060   -0.00816    0.01704   -0.00614
O266  6    0.240159    0.251681    0.055359    11.00000    0.06830    0.08286 =
         0.07721   -0.01728    0.01012    0.00701
O267  6    0.215610    0.331830    0.119593    11.00000    0.08347    0.07627 =
         0.09403    0.00029    0.00656   -0.00033
O268  6    0.411500    0.500000    0.325431    10.50000    0.11550    0.12024 =
         0.11684    0.00000    0.01274    0.00000
O270  6    0.382991    0.500000    0.398538    10.25000    0.07095    0.07187 =
         0.07361    0.00000    0.01289    0.00000
O271  6    0.392373    0.406230    0.325632    11.00000    0.05144    0.05214 =
         0.04245    0.00267    0.00593    0.01038
O272  6    0.082651    0.500000    0.453597    10.50000    0.10559    0.10928 =
         0.10960    0.00000    0.00840    0.00000
O273  6    0.028777    0.465610    0.439656    11.00000    0.08330    0.07149 =
         0.07294   -0.00117    0.01631   -0.01367
O274  6    0.261940    0.500000    0.159294    10.50000    0.10916    0.10524 =
         0.10845    0.00000    0.00992    0.00000
O275  6    0.265287    0.431118    0.148164    11.00000    0.04858    0.06033 =
         0.06216   -0.00685    0.00524    0.00127
O276  6    0.290180    0.468982    0.213295    11.00000    0.07305    0.07898 =
         0.07857   -0.00016    0.00702    0.00315
O277  6    0.291915    0.468471    0.287451    11.00000    0.05416    0.05297 =
         0.05822   -0.00508    0.01006    0.01093
O278  6    0.252823    0.428594    0.220988    11.00000    0.06002    0.06363 =
         0.06672   -0.00315    0.01456   -0.00282
O279  6    0.220683    0.461267    0.167317    11.00000    0.08266    0.09954 =
         0.09795    0.00014    0.01546   -0.00480
O280  6    0.249884    0.500000    0.222322    10.50000    0.07478    0.08369 =
         0.07836    0.00000    0.00645    0.00000
O281  6    0.180093    0.500000    0.162410    10.50000    0.08798    0.08029 =
         0.08122    0.00000    0.01067    0.00000
O282  6    0.164428    0.437288    0.150172    11.00000    0.07334    0.06800 =
         0.07500   -0.00487    0.00299   -0.00170
O283  6    0.200196    0.500000    0.228126    10.50000    0.02733    0.03372 =
         0.03954    0.00000    0.01108    0.00000
O284  6    0.154614    0.468723    0.205963    11.00000    0.06014    0.05492 =
         0.06747   -0.00122    0.00933   -0.00111
O285  6    0.121682    0.500000    0.241742    10.50000    0.09844    0.10606 =
         0.10714    0.00000    0.01645    0.00000
O286  6    0.173004    0.465396    0.277086    11.00000    0.05621    0.06389 =
         0.07555    0.00600    0.01466   -0.00314
O287  6    0.200912    0.431612    0.213416    11.00000    0.09420    0.09954 =
         0.09555    0.00403    0.00853    0.00496
O288  6    0.206140    0.500000    0.332873    10.50000    0.03171    0.02936 =
         0.03206    0.00000    0.00368    0.00000
O289  6    0.231697    0.470698    0.276184    11.00000    0.07709    0.08014 =
         0.08166   -0.00144    0.01373   -0.00341
O290  6    0.230446    0.374550    0.244822    11.00000    0.09952    0.09415 =
         0.10838   -0.00394    0.01159    0.00251
O291  6    0.293651    0.438931    0.349581    11.00000    0.07501    0.06541 =
         0.07044    0.00407    0.00165   -0.00645
O292  6    0.238583    0.451624    0.343513    11.00000    0.10350    0.10298 =
         0.10685   -0.00445    0.01190    0.00144
O293  6    0.186102    0.439974    0.352862    11.00000    0.09675    0.09129 =
         0.08932    0.00774    0.01090   -0.00199
O294  6    0.144483    0.381481    0.438545    11.00000    0.07379    0.06966 =
         0.07107   -0.00771    0.00103   -0.00211
O295  6    0.099716    0.346651    0.455873    11.00000    0.07831    0.07963 =
         0.07823    0.00555    0.01443    0.00650
O296  6    0.169760    0.277008    0.386891    11.00000    0.03835    0.03746 =
         0.04167   -0.00210   -0.00391    0.00759
O297  6    0.174164    0.212285    0.411115    11.00000    0.04702    0.05427 =
         0.04521   -0.00258    0.00896   -0.00930
O298  6    0.270235    0.307760    0.415189    11.00000    0.05371    0.05132 =
         0.05116   -0.00842    0.00848   -0.00081
O299  6    0.272061    0.500000    0.333014    10.50000    0.10868    0.10823 =
         0.10914    0.00000    0.01107    0.00000
O301  6    0.544195    0.375791    0.152035    10.50000    0.02640
O302  6    0.127752    0.079096    0.193653    10.50000    0.04917
O303  6    0.208944    0.500000    0.030507    10.50000    0.02523
O304  6    0.165122    0.367875    0.117780    11.00000    0.08874
O305  6    0.210882    0.215029    0.472247    11.00000    0.03353
O306  6    0.287402    0.212236    0.471081    11.00000    0.04635
O307  6   -0.028851    0.452988    0.029276    11.00000    0.05240
O308  6   -0.045213    0.500000    0.359143    10.50000    0.10410
O309  6    0.152711    0.152691    0.414428    11.00000    0.06867
O310  6    0.244777    0.375969    0.440570    10.50000    0.09047
O311  6    0.079300    0.109673    0.284094    11.00000    0.06276
O312  6    0.191801    0.322802    0.208307    10.50000    0.03361
O313  6    0.017766    0.343562    0.014779    11.00000    0.02607
O314  6    0.110537    0.500000    0.069788    10.40000    0.11256
O315  6    0.008850    0.243481    0.379779    11.00000    0.09749
O316  6   -0.037116    0.259375    0.387239    11.00000    0.05502
O317  6    0.428649    0.228570    0.116697    11.00000    0.07271
O318  6    0.386459    0.113257    0.287873    11.00000    0.11596
PART    1
O319  6    0.523069    0.500000    0.368164    10.50000    0.06366
PART    0
O320  6    0.508456    0.278533    0.115300    11.00000    0.06161
O321  6    0.217542    0.160706    0.131468    10.50000    0.03748
O322  6    0.122391    0.075567    0.310266    10.50000    0.06233
O323  6    0.060595    0.102070    0.207452    10.50000    0.07160
O324  6    0.022047    0.330132    0.439354    10.50000    0.03126
O325  6    0.234148    0.378944    0.361103    11.00000    0.07449
O326  6    0.316995    0.500000    0.138561    10.50000    0.06169
O327  6    0.051195    0.152526    0.380000    10.50000    0.01821
O328  6   -0.020381    0.340052    0.434690    10.40000    0.10835
O329  6    0.111614    0.255061    0.397584    11.00000    0.08751
O330  6   -0.076892    0.402256    0.349884    10.50000    0.02705
O331  6    0.441421    0.450842    0.022713    10.50000    0.03962
O332  6    0.348458    0.238461    0.058385    11.00000    0.07328
O333  6    0.297817    0.124811    0.141670    11.00000    0.07587
O334  6    0.009946    0.344658    0.099708    11.00000    0.08361
O335  6    0.070434    0.248379    0.053898    10.50000    0.03958
O336  6    0.253706    0.304631    0.264547    10.80000    0.08334
O337  6    0.459705    0.330113    0.444874    10.50000    0.03426
PART    1
O338  6    0.251242    0.334506    0.512811    10.50000    0.04053
PART    0
O339  6    0.436319    0.155696    0.385850    10.50000    0.02445
O340  6    0.324311    0.151907    0.412502    11.00000    0.09469
O341  6    0.309848    0.079307    0.207676    10.50000    0.04462
PART    1
O342  6    0.060028    0.471591    0.228529    10.80000    0.07352
PART    0
O343  6    0.552991    0.408103    0.350439    10.50000    0.03626
O344  6    0.369435    0.462835    0.296469    11.00000    0.11524
O345  6    0.332776    0.100149    0.373367    11.00000    0.10119
O346  6    0.393053    0.111141    0.211688    11.00000    0.08055
O347  6    0.515109    0.320081    0.421946    10.40000    0.05356
O348  6    0.572358    0.500000    0.215283    10.40000    0.06905
PART    1
O349  6    0.413786    0.331756    0.077834    10.50000    0.10767
PART    2
O350  6    0.404936    0.302185    0.043000    10.40000    0.04782
PART    0
O351  6   -0.077804    0.395566    0.091075    11.00000    0.09336
PART    1
O352  6    0.194489    0.294838    0.259334    10.50000    0.04212
PART    2
O353  6    0.113058    0.198241    0.426625    11.00000    0.07678
PART    0
O354  6    0.082668    0.136164    0.479445    10.50000    0.10768
O355  6    0.104521    0.464771    0.314689    10.40000    0.04210
O356  6    0.134419    0.438363    0.064869    10.50000    0.05110
O357  6    0.236602    0.120886    0.428416    10.50000    0.05633
O358  6    0.326590    0.096149    0.291087    10.50000    0.05913
O359  6    0.188485    0.411265    0.430742    10.50000    0.05295
PART    1
O360  6    0.094179    0.209482    0.428256    10.50000    0.04090
O361  6    0.131815    0.196193    0.059955    10.50000    0.07224
PART    0
O362  6    0.350918    0.445350    0.394705    10.50000    0.05056
PART    2
O363  6    0.245885    0.325132    0.490976    10.50000    0.05808
PART    0
O364  6    0.127670    0.441773    0.378893    10.50000    0.03751
O365  6    0.256877    0.356320    0.071517    10.50000    0.10052
O366  6    0.297064    0.294348    0.001553    10.40000    0.07590
O367  6    0.301861    0.186183    0.069647    10.50000    0.10206
PART    1
O368  6    0.220948    0.500000    0.090458    10.15000    0.01496
PART    0
O369  6    0.489845    0.500000    0.031593    10.15000    0.02700
O370  6    0.544528    0.430042    0.068799    10.50000    0.03167
O371  6    0.463086    0.354498    0.066726    10.40000    0.02544
O372  6    0.613966    0.500000    0.136744    10.15000    0.03572
PART    1
O373  6    0.599895    0.500000    0.290781    10.15000    0.13752
PART    0
O374  6    0.501839    0.422765    0.439311    10.40000    0.03857
O375  6    0.567891    0.500000    0.339876    10.15000    0.08853
O376  6    0.340530    0.122926    0.108659    10.40000    0.03998
O377  6    0.364386    0.059631    0.194557    10.40000    0.05048
O378  6    0.330327    0.379586    0.522382    10.35000    0.05659
O379  6    0.307666    0.500000    0.408198    10.20000    0.04023
O380  6    0.167136    0.500000    0.425859    10.15000    0.03055
PART    1
O381  6   -0.027717    0.315592    0.068477    10.40000    0.02413
PART    0
O382  6   -0.118697    0.500000    0.350340    10.15000    0.03033
O383  6   -0.064031    0.500000    0.014458    10.15000    0.02979
O384  6   -0.106864    0.500000    0.071591    10.20000    0.02174
O385  6    0.110496    0.011452    0.337255    10.30000    0.02682
O386  6    0.130379    0.000000    0.406778    10.20000    0.04258
O387  6    0.305475    0.000000    0.240636    10.20000    0.05173
O388  6    0.316332    0.124216    0.470973    10.30000    0.04470
O389  6    0.163717    0.000000    0.263565    10.20000    0.05113
O390  6    0.196056    0.129246    0.469680    10.35000    0.04177
O391  6   -0.006521    0.399228    0.438310    10.30000    0.03270
O392  6    0.421117    0.500000    0.634696    10.15000    0.05361
O393  6    0.241890    0.500000   -0.065399    10.20000    0.08370
O394  6    0.214964    0.500000   -0.019594    10.15000    0.04103
O395  6    0.576660    0.500000    0.116783    10.20000    0.04883
O396  6    0.469473    0.293661    0.505710    10.35000    0.03640
O397  6    0.288669    0.406283    0.434029    10.40000    0.03196
O398  6    0.133129    0.276502    0.007722    10.30000    0.03794
O399  6    0.126193    0.449799    0.435844    10.30000    0.03184
O400  6   -0.109891    0.362027    0.132641    10.40000    0.03349
PART    1
O401  6   -0.128794    0.500000    0.171983    10.15000    0.13099
O402  6    0.134006    0.102222    0.377896    10.30000    0.05933
PART    0
O403  6    0.217456    0.091561    0.141807    10.30000    0.04190
O404  6    0.228178    0.050316    0.198435    10.30000    0.05542
O405  6    0.183585    0.058597    0.381682    10.40000    0.04964
O406  6    0.322662    0.017785    0.445585    10.30000    0.08239
O407  6    0.281584    0.427926    0.069649    10.30000    0.04627
O408  6    0.370611    0.452692    0.460526    10.30000    0.04100
PART    2
O409  6    0.492384    0.500000    0.374004    10.15000    0.03767
PART    0
O410  6    0.141884    0.367827   -0.010837    10.30000    0.04346
O411  6    0.174118    0.500000   -0.028165    10.15000    0.02905
O412  6    0.376677    0.500000    0.001101    10.15000    0.03428
PART    1
O413  6    0.195664    0.500000    0.501676    10.10000    0.12078
PART    0
O414  6    0.177500    0.045781    0.203468    10.30000    0.00986
O415  6    0.000000    0.500000    0.500000    10.10000    0.09926
O416  6   -0.032414    0.500000    0.435705    10.15000    0.04287
O417  6    0.290458    0.400141   -0.013800    10.30000    0.03778
O418  6    0.315613    0.500000    0.048048    10.20000    0.05747
O419  6    0.245414    0.119500    0.018448    10.30000    0.04718
O420  6    0.206954    0.083809    0.457848    10.30000    0.04917
PART    2
O421  6   -0.128320    0.500000    0.199227    10.30000    0.05969
PART    0
O422  6    0.139344    0.118140    0.149388    10.40000    0.02778
O423  6    0.326063    0.000000    0.395768    10.15000    0.03050
O424  6    0.324662    0.138188    0.025274    10.30000    0.08375
PART    2
O425  6    0.381955    0.464309    0.222459    10.30000    0.04206
PART    1
O426  6    0.276702    0.450495    0.489683    10.30000    0.03284
PART    2
O427  6    0.226542    0.500000    0.526737    10.15000    0.05900
PART    0
O428  6    0.151136    0.500000    0.482046    10.20000    0.04592
O429  6    0.455333    0.465297    0.450283    10.50000    0.03507
O430  6    0.596888    0.435211    0.378646    10.35000    0.03115
O431  6    0.631123    0.500000    0.209433    10.20000    0.10066
O432  6    0.216905    0.423276    0.082342    10.20000    0.06378
O433  6    0.215817    0.454127   -0.010071    10.20000    0.03929
O434  6    0.074511    0.500000    0.010570    10.15000    0.06830
O435  6    0.115329    0.500000    0.146068    10.20000    0.03290
O436  6   -0.098609    0.466802    0.379270    10.30000    0.05738
O437  6    0.145183    0.085991    0.273428    10.30000    0.04503
PART    2
O438  6    0.143266    0.199577    0.055494    10.50000    0.03170
PART    1
O439  6    0.084071    0.052458    0.187427    10.30000    0.03833
PART    2
O440  6    0.079355    0.068751    0.170529    10.30000    0.04144
PART    0
O441  6    0.478812    0.420761   -0.026073    10.45000    0.03724
O442  6    0.408232    0.210396    0.405967    10.35000    0.04032
O443  6    0.378875    0.178822    0.428274    10.35000    0.03699
PART    1
O444  6    0.086475    0.295680    0.548881    10.40000    0.01737
PART    0
O445  6    0.388137    0.472574    0.545479    10.20000    0.03034
PART    2
O446  6    0.071318    0.460442    0.258932    10.40000    0.03216
PART    1
O447  6    0.396423    0.459452    0.241207    10.40000    0.02976
PART    2
O448  6   -0.037987    0.339107    0.070176    10.35000    0.03773
PART    0
O449  6    0.083886    0.183582    0.060029    10.35000    0.04719
PART    2
O450  6    0.145726    0.094666    0.363141    10.40000    0.03380
PART    3
O451  6    0.364646    0.500000    0.236579    10.15000    0.03117
O452  6   -0.136550    0.500000    0.238043    10.15000    0.04084
PART    2
O453  6    0.607441    0.500000    0.269961    10.10000    0.05268
PART    0
O454  6   -0.115797    0.325152    0.102195    10.25000    0.02533
PART    2
O455  6    0.214286    0.500000    0.118621    10.15000    0.03054
PART    3
O456  6    0.067608    0.222985    0.425439    10.30000    0.02325
PART    0
O457  6    0.367997    0.418549    0.510984    10.30000    0.02964
O468  6    0.256417    0.344879    0.194810    10.30000    0.03327
PART    3
O469  6    0.091152    0.049655    0.158022    10.30000    0.04347
PART    2
O460  6    0.210226    0.304444    0.274622    10.40000    0.02758
PART    0
N1    7    0.272522    0.353993    0.318522    11.00000    0.05153
N2    7    0.350926    0.448252    0.180395    11.00000    0.05412
N3    7    0.100170    0.454495    0.183137    11.00000    0.05529
N4    7    0.192411    0.349327    0.318627    11.00000    0.07342
C1    8    0.343220    0.407842    0.138214    11.00000    0.03605
C2    8    0.335603    0.422849    0.175989    11.00000    0.08179
C3    8    0.335950    0.394246    0.204133    11.00000    0.06657
C4    8    0.303143    0.347050    0.321495    11.00000    0.05744
C5    8    0.318153    0.350914    0.293001    11.00000    0.07720
C6    8    0.314728    0.354093    0.362119    11.00000    0.03039
C7    8    0.095015    0.407600    0.134651    11.00000    0.03546
C8    8    0.094054    0.414946    0.183471    11.00000    0.04639
C9    8    0.098485    0.392424    0.205634    11.00000    0.06886
C10   8    0.160442    0.349952    0.360211    11.00000    0.02327
C11   8    0.165828    0.366782    0.327815    11.00000    0.05514
C12   8    0.141665    0.361073    0.297238    11.00000    0.05804
PART    1
C13   8    0.109631    0.253289    0.579454    11.00000    0.05241
C14   8    0.133318    0.243392    0.593996    11.00000    0.05868
HKLF    5


REM  P in C2/m (H2L)4K1H16Mo124Ce4O376(H2O)56(PMo12O40)(L)4(H2O)200
REM wR2 = 0.3076, GooF = S = 1.131, Restrained GooF = 1.115 for all data
REM R1 = 0.0995 for 30831 Fo > 4sig(Fo) and 0.1543 for all 44392 data
REM 3633 parameters refined using 1576 restraints

END

WGHT      0.0991  13302.3477

REM Highest difference peak  1.660,  deepest hole -1.636,  1-sigma level  0.346
Q1    1   0.0815  0.1475  0.2602  11.00000  0.05    1.66
Q2    1   0.5351  0.5000  0.3436  10.50000  0.05    1.64
Q3    1   0.1242  0.2675  0.5703  11.00000  0.05    1.58
Q4    1   0.2685  0.3661  0.1518  11.00000  0.05    1.52
Q5    1   0.4626  0.5000  0.2573  10.50000  0.05    1.52
Q6    1   0.0000  0.2132  0.0000  10.50000  0.05    1.51
Q7    1   0.2134  0.3277  0.0884  11.00000  0.05    1.51
Q8    1   0.3896  0.5000  0.4167  10.50000  0.05    1.50
Q9    1   0.3432  0.4554  0.3190  11.00000  0.05    1.46
Q10   1   0.3277  0.4502  0.1889  11.00000  0.05    1.43
Q11   1   0.0021  0.3088  0.0734  11.00000  0.05    1.43
Q12   1   0.4033  0.5000  0.6012  10.50000  0.05    1.42
Q13   1  -0.0337  0.2857  0.0696  11.00000  0.05    1.41
Q14   1   0.2352  0.4062  0.3701  11.00000  0.05    1.41
Q15   1   0.2586  0.3116  0.2432  11.00000  0.05    1.40
Q16   1   0.2873  0.2392  0.2684  11.00000  0.05    1.38
Q17   1   0.4235  0.1468  0.3853  11.00000  0.05    1.37
Q18   1   0.4900  0.2974  0.0080  11.00000  0.05    1.37
Q19   1   0.0895  0.1901  0.3302  11.00000  0.05    1.37
Q20   1   0.4697  0.2715  0.5324  11.00000  0.05    1.37
Q21   1   0.2943  0.3606  0.4477  11.00000  0.05    1.37
Q22   1   0.0605  0.5000  0.1905  10.50000  0.05    1.37
Q23   1   0.3856  0.4619  0.2963  11.00000  0.05    1.37
Q24   1   0.2918  0.0714  0.2579  11.00000  0.05    1.35
Q25   1   0.0153  0.3073  0.0096  11.00000  0.05    1.35
Q26   1  -0.0090  0.4341  0.3456  11.00000  0.05    1.34
Q27   1   0.3569  0.4483  0.3693  11.00000  0.05    1.34
Q28   1   0.1436  0.3891  0.2905  11.00000  0.05    1.33
Q29   1   0.4916  0.3615 -0.0386  11.00000  0.05    1.33
Q30   1   0.0070  0.3070 -0.0026  11.00000  0.05    1.33
;
_shelx_res_checksum   92434

_shelx_hkl_file
;
   2   0   0 -0.0002 0.04207   2
  -4   0   1 138.580 6.44014  -2
   4   0   0 138.580 6.44014   1
   4   0   0 14.0482 1.19179   2
   4   0   0 0.47204 0.25743   1
  -6   0   1 58.3804 2.37683  -2
   6   0   0 58.3804 2.37683   1
  -8   0   1 104.007 7.09097  -2
   8   0   0 104.007 7.09097   1
   8   0   0 9.86199 0.99071   1
   8   0   0 7.72578 0.95854   2
 -10   0   2 1.23490 0.66994  -2
  10   0   0 1.23490 0.66994   1
 -12   0   2 10.9342 0.91664  -2
  12   0   0 10.9342 0.91664   1
 -14   0   3 278.190 19.4365  -2
  14   0   0 278.190 19.4365   1
  14   0   0 27.1783 3.09291   2
  14   0   0 40.8992 3.16629   1
 -16   0   3 1358.54 40.1625  -2
  16   0   0 1358.54 40.1625   1
 -18   0   3 707.389 21.1781  -2
  18   0   0 707.389 21.1781   1
 -20   0   4 72.3193 5.87066  -2
  20   0   0 72.3193 5.87066   1
 -22   0   4 142.036 4.43215  -2
  22   0   0 142.036 4.43215   1
 -24   0   4 379.628 24.2924  -2
  24   0   0 379.628 24.2924   1
 -26   0   5 133.568 10.5304  -2
  26   0   0 133.568 10.5304   1
 -28   0   5 629.848 18.1177  -2
  28   0   0 629.848 18.1177   1
 -32   0   6 209.066 14.0194  -2
  32   0   0 209.066 14.0194   1
 -34   0   6 -1.2847 2.74463  -2
  34   0   0 -1.2847 2.74463   1
 -36   0   7 -1.4848 7.45784  -2
  36   0   0 -1.4848 7.45784   1
 -38   0   7 112.687 7.27227  -2
  38   0   0 112.687 7.27227   1
 -40   0   7 19.6826 4.41088  -2
  40   0   0 19.6826 4.41088   1
 -42   0   8 108.057 13.1071  -2
  42   0   0 108.057 13.1071   1
 -44   0   8 135.317 9.93570  -2
  44   0   0 135.317 9.93570   1
 -46   0   8 117.388 14.4713  -2
  46   0   0 117.388 14.4713   1
 -48   0   9 177.568 19.2401  -2
  48   0   0 177.568 19.2401   1
 -50   0   9 120.267 9.17320  -2
  50   0   0 120.267 9.17320   1
 -52   0   9 100.347 13.3140  -2
  52   0   0 100.347 13.3140   1
 -60   0  11 35.4584 8.34058  -2
  60   0   0 35.4584 8.34058   1
   1   1   0 0.03481 0.02577   2
  -5   1   1 465.371 15.3675  -2
   5   1   0 465.371 15.3675   1
   7   1   0 10.1668 0.64884   1
   7   1   0 6.02298 0.60019   2
  -7   1   1 33.2501 1.81659  -2
   7   1   0 33.2501 1.81659   1
   9   1   0 9.16505 0.67046   1
   9   1   0 8.03887 0.66767   2
  -9   1   2 38.2893 2.14290  -2
   9   1   0 38.2893 2.14290   1
 -11   1   2 4.93227 0.46862  -2
  11   1   0 4.93227 0.46862   1
 -13   1   2 124.181 3.13766  -2
  13   1   0 124.181 3.13766   1
  13   1   0 43.7956 5.43759   1
 -15   1   3 95.8385 2.29951  -2
  15   1   0 95.8385 2.29951   1
 -17   1   3 75.4669 1.83909  -2
  17   1   0 75.4669 1.83909   1
 -19   1   3 252.523 12.3503  -2
  19   1   0 252.523 12.3503   1
 -21   1   4 0.43612 0.70040  -2
  21   1   0 0.43612 0.70040   1
 -23   1   4 27.8841 1.18445  -2
  23   1   0 27.8841 1.18445   1
 -27   1   5 20.3540 1.09135  -2
  27   1   0 20.3540 1.09135   1
 -29   1   5 75.7235 2.99637  -2
  29   1   0 75.7235 2.99637   1
 -33   1   6 165.366 3.83817  -2
  33   1   0 165.366 3.83817   1
 -35   1   6 125.817 9.41201  -2
  35   1   0 125.817 9.41201   1
 -37   1   7 49.6424 5.72208  -2
  37   1   0 49.6424 5.72208   1
 -39   1   7 12.9321 1.72874  -2
  39   1   0 12.9321 1.72874   1
 -41   1   7 75.6324 7.47706  -2
  41   1   0 75.6324 7.47706   1
 -43   1   8 20.0600 3.25464  -2
  43   1   0 20.0600 3.25464   1
 -45   1   8 14.6815 2.23283  -2
  45   1   0 14.6815 2.23283   1
 -49   1   9 18.9957 3.40712  -2
  49   1   0 18.9957 3.40712   1
 -51   1   9 8.12816 3.75759  -2
  51   1   0 8.12816 3.75759   1
 -53   1  10 64.9060 11.9388  -2
  53   1   0 64.9060 11.9388   1
 -57   1  10 20.7945 8.49195  -2
  57   1   0 20.7945 8.49195   1
 -59   1  11 37.6033 9.61112  -2
  59   1   0 37.6033 9.61112   1
   0   2   0 0.25769 0.09462  -2
   0   2   0 0.25769 0.09462   1
   4   2   0 239.084 15.6093   2
   4   2   0 436.573 28.2531   1
  -6   2   1 66.9106 1.94848  -2
   6   2   0 66.9106 1.94848   1
   8   2   0 1.01300 0.39902   2
   8   2   0 1.37285 0.39073   1
  -8   2   1 98.2483 6.79480  -2
   8   2   0 98.2483 6.79480   1
 -10   2   2 275.313 7.11703  -2
  10   2   0 275.313 7.11703   1
 -12   2   2 12.7450 0.73941  -2
  12   2   0 12.7450 0.73941   1
 -14   2   3 688.442 32.9982  -2
  14   2   0 688.442 32.9982   1
  14   2   0 168.305 6.19040   1
 -14   2   2 161.564 12.2088  -2
  14   2   0 161.564 12.2088   1
  14   2   0 152.123 7.76892   2
 -16   2   3 41.8796 1.23829  -2
  16   2   0 41.8796 1.23829   1
 -18   2   3 274.891 5.94594  -2
  18   2   0 274.891 5.94594   1
 -20   2   4 16.7710 3.59572  -2
  20   2   0 16.7710 3.59572   1
 -22   2   4 102.995 2.29484  -2
  22   2   0 102.995 2.29484   1
 -24   2   4 15.0242 2.23205  -2
  24   2   0 15.0242 2.23205   1
 -26   2   5 99.7647 5.68327  -2
  26   2   0 99.7647 5.68327   1
 -28   2   5 71.6382 2.00591  -2
  28   2   0 71.6382 2.00591   1
 -30   2   6 347.821 30.5011  -2
  30   2   0 347.821 30.5011   1
 -32   2   6 59.8629 2.88387  -2
  32   2   0 59.8629 2.88387   1
 -34   2   6 64.8753 3.44669  -2
  34   2   0 64.8753 3.44669   1
 -38   2   7 5.87235 2.31740  -2
  38   2   0 5.87235 2.31740   1
 -40   2   7 8.04321 4.17455  -2
  40   2   0 8.04321 4.17455   1
 -44   2   8 4.83045 2.67864  -2
  44   2   0 4.83045 2.67864   1
 -46   2   8 1.88043 4.86335  -2
  46   2   0 1.88043 4.86335   1
 -48   2   9 29.8993 6.22197  -2
  48   2   0 29.8993 6.22197   1
 -50   2   9 -1.4118 1.97449  -2
  50   2   0 -1.4118 1.97449   1
 -52   2   9 22.6990 8.15854  -2
  52   2   0 22.6990 8.15854   1
 -54   2  10 14.5185 7.31097  -2
  54   2   0 14.5185 7.31097   1
 -56   2  10 7.18449 6.39729  -2
  56   2   0 7.18449 6.39729   1
 -60   2  11 18.9458 5.43414  -2
  60   2   0 18.9458 5.43414   1
   1   3   0 0.16631 0.09573   1
   1   3   0 0.10829 0.08940   2
  -5   3   1 6.81104 0.43330  -2
   5   3   0 6.81104 0.43330   1
  -7   3   1 64.9140 2.33068  -2
   7   3   0 64.9140 2.33068   1
   7   3   0 31.9554 2.11304   1
   7   3   0 30.2620 1.51893   2
   9   3   0 186.251 7.58652   2
  -9   3   2 310.449 10.2603  -2
   9   3   0 310.449 10.2603   1
   9   3   0 192.210 7.93649   1
 -11   3   2 15.4523 0.65590  -2
  11   3   0 15.4523 0.65590   1
 -13   3   2 1895.75 44.8179  -2
  13   3   0 1895.75 44.8179   1
  13   3   0 734.102 68.3440   1
  13   3   0 997.067 66.7857   2
 -15   3   3 640.276 13.2998  -2
  15   3   0 640.276 13.2998   1
 -17   3   3 90.3269 2.10167  -2
  17   3   0 90.3269 2.10167   1
 -19   3   3 108.141 12.0457  -2
  19   3   0 108.141 12.0457   1
 -21   3   4 326.007 6.54916  -2
  21   3   0 326.007 6.54916   1
 -23   3   4 35.0255 1.25107  -2
  23   3   0 35.0255 1.25107   1
 -27   3   5 116.121 2.68709  -2
  27   3   0 116.121 2.68709   1
 -29   3   5 670.299 23.0268  -2
  29   3   0 670.299 23.0268   1
 -31   3   6 57.9460 7.95593  -2
  31   3   0 57.9460 7.95593   1
 -33   3   6 77.8497 2.29533  -2
  33   3   0 77.8497 2.29533   1
 -35   3   6 10.0963 3.86486  -2
  35   3   0 10.0963 3.86486   1
 -37   3   7 47.9763 5.69820  -2
  37   3   0 47.9763 5.69820   1
 -39   3   7 25.8490 2.44644  -2
  39   3   0 25.8490 2.44644   1
 -41   3   7 11.4795 4.36942  -2
  41   3   0 11.4795 4.36942   1
 -43   3   8 0.19728 2.67189  -2
  43   3   0 0.19728 2.67189   1
 -45   3   8 100.793 5.07583  -2
  45   3   0 100.793 5.07583   1
 -47   3   9 46.3859 11.1554  -2
  47   3   0 46.3859 11.1554   1
 -49   3   9 14.9812 3.68593  -2
  49   3   0 14.9812 3.68593   1
 -51   3   9 0.16366 4.28260  -2
  51   3   0 0.16366 4.28260   1
 -55   3  10 46.5080 10.2206  -2
  55   3   0 46.5080 10.2206   1
 -57   3  10 27.5687 9.25221  -2
  57   3   0 27.5687 9.25221   1
 -59   3  11 10.4003 8.59571  -2
  59   3   0 10.4003 8.59571   1
   2   4   0 164.044 8.38299   2
   2   4   0 174.369 11.5756   1
   4   4   0 1.49309 0.25942   1
   4   4   0 1.58386 0.28290   2
  -6   4   1 285.317 7.79266  -2
   6   4   0 285.317 7.79266   1
   8   4   0 6.23381 0.93168   1
  -8   4   1 169.072 11.4166  -2
   8   4   0 169.072 11.4166   1
   8   4   0 18.0220 1.15086   2
 -10   4   2 21.5964 0.84482  -2
  10   4   0 21.5964 0.84482   1
  10   4   0 16.2339 1.60953   2
 -12   4   2 70.0398 1.79924  -2
  12   4   0 70.0398 1.79924   1
  14   4   0 22.2103 2.01922   1
  14   4   0 22.5169 1.86884   2
 -14   4   3 58.0843 2.61178  -2
  14   4   0 58.0843 2.61178   1
 -16   4   3 92.4019 2.23654  -2
  16   4   0 92.4019 2.23654   1
 -18   4   3 461.428 9.36853  -2
  18   4   0 461.428 9.36853   1
 -20   4   4 28.6041 3.08039  -2
  20   4   0 28.6041 3.08039   1
 -22   4   4 146.766 2.94422  -2
  22   4   0 146.766 2.94422   1
 -24   4   4 13.5001 4.43084  -2
  24   4   0 13.5001 4.43084   1
 -26   4   5 447.006 19.2620  -2
  26   4   0 447.006 19.2620   1
 -28   4   5 31.5108 1.34936  -2
  28   4   0 31.5108 1.34936   1
 -32   4   6 12.7297 1.75635  -2
  32   4   0 12.7297 1.75635   1
 -34   4   6 124.465 4.78412  -2
  34   4   0 124.465 4.78412   1
 -38   4   7 65.5501 3.93472  -2
  38   4   0 65.5501 3.93472   1
 -40   4   7 17.4206 4.80680  -2
  40   4   0 17.4206 4.80680   1
 -44   4   8 -1.4389 2.48404  -2
  44   4   0 -1.4389 2.48404   1
 -46   4   8 -0.2057 4.69640  -2
  46   4   0 -0.2057 4.69640   1
 -48   4   9 8.88513 6.84013  -2
  48   4   0 8.88513 6.84013   1
 -50   4   9 9.32194 2.59085  -2
  50   4   0 9.32194 2.59085   1
 -52   4   9 22.2949 8.15842  -2
  52   4   0 22.2949 8.15842   1
 -54   4  10 -1.8298 4.54523  -2
  54   4   0 -1.8298 4.54523   1
 -56   4  10 -1.2657 5.87490  -2
  56   4   0 -1.2657 5.87490   1
 -60   4  11 0.81875 8.51132  -2
  60   4   0 0.81875 8.51132   1
   1   5   0 -0.6207 0.49063   2
   1   5   0 0.23765 0.42387  -2
   1   5   0 0.23765 0.42387   1
   1   5   0 -0.6256 0.46963   1
   3   5   0 0.14289 0.24736   2
   3   5   0 -0.0411 0.30113   1
  -5   5   1 196.910 5.93096  -2
   5   5   0 196.910 5.93096   1
  -7   5   1 332.391 9.11522  -2
   7   5   0 332.391 9.11522   1
   7   5   0 135.649 13.7222   1
   7   5   0 183.053 12.9670   2
  -9   5   2 44.6553 1.85845  -2
   9   5   0 44.6553 1.85845   1
   9   5   0 2.90398 0.54171   2
   9   5   0 4.01215 0.67244   1
 -11   5   2 740.602 15.1552  -2
  11   5   0 740.602 15.1552   1
 -13   5   2 3317.92 67.7535  -2
  13   5   0 3317.92 67.7535   1
  13   5   0 1663.94 111.016   2
 -15   5   3 84.1393 2.20729  -2
  15   5   0 84.1393 2.20729   1
 -17   5   3 258.831 5.57625  -2
  17   5   0 258.831 5.57625   1
 -19   5   3 77.6604 9.74098  -2
  19   5   0 77.6604 9.74098   1
  19   5   0 18.3866 2.36926   2
 -21   5   4 204.999 4.32636  -2
  21   5   0 204.999 4.32636   1
 -23   5   4 440.298 8.46743  -2
  23   5   0 440.298 8.46743   1
 -25   5   5 28.5337 7.08545  -2
  25   5   0 28.5337 7.08545   1
 -27   5   5 236.785 5.48115  -2
  27   5   0 236.785 5.48115   1
 -29   5   5 54.6345 2.97151  -2
  29   5   0 54.6345 2.97151   1
 -31   5   5 300.865 21.1133  -2
  31   5   0 300.865 21.1133   1
 -31   5   6 22.4638 5.43217  -2
  31   5   0 22.4638 5.43217   1
 -33   5   6 19.3795 1.32730  -2
  33   5   0 19.3795 1.32730   1
 -35   5   6 251.284 16.3415  -2
  35   5   0 251.284 16.3415   1
 -37   5   7 168.377 11.9993  -2
  37   5   0 168.377 11.9993   1
 -39   5   7 42.8911 2.26388  -2
  39   5   0 42.8911 2.26388   1
 -41   5   7 19.1621 6.63263  -2
  41   5   0 19.1621 6.63263   1
 -43   5   8 87.5706 5.33951  -2
  43   5   0 87.5706 5.33951   1
 -45   5   8 338.360 12.9065  -2
  45   5   0 338.360 12.9065   1
 -47   5   9 7.34228 9.96923  -2
  47   5   0 7.34228 9.96923   1
 -49   5   9 30.0786 4.06642  -2
  49   5   0 30.0786 4.06642   1
 -51   5   9 12.1390 7.22411  -2
  51   5   0 12.1390 7.22411   1
 -55   5  10 -4.2584 8.08051  -2
  55   5   0 -4.2584 8.08051   1
 -57   5  10 18.7175 9.31801  -2
  57   5   0 18.7175 9.31801   1
 -59   5  11 13.5953 9.13725  -2
  59   5   0 13.5953 9.13725   1
   0   6   0 99.6964 3.62202  -2
   0   6   0 99.6964 3.62202   1
   2   6   0 5.00681 0.45945   2
   2   6   0 4.93176 0.49343   1
   4   6   0 20.7524 1.36456   2
  -4   6   1 31.3342 1.73571  -2
   4   6   0 31.3342 1.73571   1
   4   6   0 14.1215 1.87175   1
  -6   6   1 430.408 12.7192  -2
   6   6   0 430.408 12.7192   1
   8   6   0 6.24984 0.54898   1
   8   6   0 7.31806 0.66586   2
 -10   6   2 42.7347 1.42479  -2
  10   6   0 42.7347 1.42479   1
 -12   6   2 112.254 2.94479  -2
  12   6   0 112.254 2.94479   1
 -14   6   3 510.944 18.6181  -2
  14   6   0 510.944 18.6181   1
  14   6   0 272.610 18.5368   1
  14   6   0 324.363 21.9633   2
 -16   6   3 22.2967 0.92331  -2
  16   6   0 22.2967 0.92331   1
 -18   6   3 331.954 7.20117  -2
  18   6   0 331.954 7.20117   1
 -20   6   4 66.0585 2.94216  -2
  20   6   0 66.0585 2.94216   1
 -22   6   4 8.08815 0.73295  -2
  22   6   0 8.08815 0.73295   1
 -24   6   4 89.9402 6.24265  -2
  24   6   0 89.9402 6.24265   1
 -26   6   5 512.434 24.5165  -2
  26   6   0 512.434 24.5165   1
 -28   6   5 153.466 3.45484  -2
  28   6   0 153.466 3.45484   1
 -32   6   6 3.88008 2.10976  -2
  32   6   0 3.88008 2.10976   1
 -34   6   6 331.900 12.9322  -2
  34   6   0 331.900 12.9322   1
 -36   6   7 96.7343 12.8192  -2
  36   6   0 96.7343 12.8192   1
 -38   6   7 348.992 13.6320  -2
  38   6   0 348.992 13.6320   1
 -40   6   7 49.9720 4.71531  -2
  40   6   0 49.9720 4.71531   1
 -42   6   8 75.6977 10.7209  -2
  42   6   0 75.6977 10.7209   1
 -44   6   8 4.79038 2.57226  -2
  44   6   0 4.79038 2.57226   1
 -46   6   8 16.9611 5.45107  -2
  46   6   0 16.9611 5.45107   1
 -48   6   9 7.06499 7.06284  -2
  48   6   0 7.06499 7.06284   1
 -50   6   9 10.2607 2.61667  -2
  50   6   0 10.2607 2.61667   1
 -52   6   9 -12.347 6.72011  -2
  52   6   0 -12.347 6.72011   1
 -54   6  10 1.85267 8.12258  -2
  54   6   0 1.85267 8.12258   1
 -56   6  10 7.62244 4.61735  -2
  56   6   0 7.62244 4.61735   1
 -60   6  11 -6.7358 8.48680  -2
  60   6   0 -6.7358 8.48680   1
   1   7   0 0.81764 0.68475  -2
   1   7   0 0.81764 0.68475   1
   3   7   0 16.8849 0.94746   2
   3   7   0 16.1574 0.92705   1
  -5   7   1 209.387 6.38064  -2
   5   7   0 209.387 6.38064   1
  -7   7   1 6.22253 0.88268  -2
   7   7   0 6.22253 0.88268   1
  -9   7   2 72.1789 2.56007  -2
   9   7   0 72.1789 2.56007   1
   9   7   0 23.2874 3.73315   1
 -11   7   2 1913.32 46.1441  -2
  11   7   0 1913.32 46.1441   1
 -13   7   2 1054.86 24.2119  -2
  13   7   0 1054.86 24.2119   1
 -15   7   3 1171.83 23.9958  -2
  15   7   0 1171.83 23.9958   1
  15   7   0 891.441 59.6482   2
 -17   7   3 19.3158 0.81999  -2
  17   7   0 19.3158 0.81999   1
  19   7   0 52.8103 4.33071   2
 -19   7   3 100.490 9.64780  -2
  19   7   0 100.490 9.64780   1
 -21   7   4 23.2356 1.07891  -2
  21   7   0 23.2356 1.07891   1
 -23   7   4 8.01637 0.93282  -2
  23   7   0 8.01637 0.93282   1
 -27   7   5 517.609 10.7799  -2
  27   7   0 517.609 10.7799   1
 -29   7   5 230.107 9.44190  -2
  29   7   0 230.107 9.44190   1
 -33   7   6 57.3793 2.42115  -2
  33   7   0 57.3793 2.42115   1
 -35   7   6 10.8277 5.95483  -2
  35   7   0 10.8277 5.95483   1
 -37   7   7 313.789 19.9904  -2
  37   7   0 313.789 19.9904   1
 -39   7   7 20.7404 2.07806  -2
  39   7   0 20.7404 2.07806   1
 -41   7   7 58.6954 9.74843  -2
  41   7   0 58.6954 9.74843   1
 -43   7   8 182.621 10.4375  -2
  43   7   0 182.621 10.4375   1
 -45   7   8 150.037 7.71425  -2
  45   7   0 150.037 7.71425   1
 -47   7   9 80.6183 14.6077  -2
  47   7   0 80.6183 14.6077   1
 -49   7   9 -6.5665 3.11463  -2
  49   7   0 -6.5665 3.11463   1
 -51   7   9 -6.8723 7.23179  -2
  51   7   0 -6.8723 7.23179   1
 -53   7  10 8.10343 10.6566  -2
  53   7   0 8.10343 10.6566   1
 -55   7  10 25.8625 5.74380  -2
  55   7   0 25.8625 5.74380   1
 -57   7  10 -7.8058 8.44752  -2
  57   7   0 -7.8058 8.44752   1
 -59   7  11 -8.7893 8.84464  -2
  59   7   0 -8.7893 8.84464   1
   0   8   0 21.3722 1.20947  -2
   0   8   0 21.3722 1.20947   1
   2   8   0 87.3056 3.33776   2
   2   8   0 83.0587 3.19620   1
   2   8   0 130.893 11.0261  -2
   2   8   0 130.893 11.0261   1
  -4   8   1 44.7611 1.82781  -2
   4   8   0 44.7611 1.82781   1
  -6   8   1 33.2448 1.45725  -2
   6   8   0 33.2448 1.45725   1
  -8   8   1 50.0559 2.54811  -2
   8   8   0 50.0559 2.54811   1
   8   8   0 47.3547 2.46443   2
   8   8   0 48.1593 2.99512   1
 -10   8   2 12.4594 1.06837  -2
  10   8   0 12.4594 1.06837   1
 -12   8   2 211.385 5.59505  -2
  12   8   0 211.385 5.59505   1
  14   8   0 508.039 28.5916   1
 -14   8   3 566.974 31.2259  -2
  14   8   0 566.974 31.2259   1
 -16   8   3 979.660 19.5738  -2
  16   8   0 979.660 19.5738   1
 -18   8   3 72.4495 1.97203  -2
  18   8   0 72.4495 1.97203   1
 -20   8   4 150.867 7.37941  -2
  20   8   0 150.867 7.37941   1
  20   8   0 116.570 8.43734   2
 -22   8   4 197.603 4.37514  -2
  22   8   0 197.603 4.37514   1
 -24   8   4 12.0331 2.54245  -2
  24   8   0 12.0331 2.54245   1
 -26   8   5 194.128 7.75055  -2
  26   8   0 194.128 7.75055   1
 -28   8   5 10.9197 0.97823  -2
  28   8   0 10.9197 0.97823   1
 -32   8   6 875.448 30.4471  -2
  32   8   0 875.448 30.4471   1
 -34   8   6 259.871 12.7809  -2
  34   8   0 259.871 12.7809   1
 -38   8   7 59.4689 4.63979  -2
  38   8   0 59.4689 4.63979   1
 -40   8   7 36.5874 3.57093  -2
  40   8   0 36.5874 3.57093   1
 -44   8   8 3.55141 2.24469  -2
  44   8   0 3.55141 2.24469   1
 -46   8   8 24.4599 5.79281  -2
  46   8   0 24.4599 5.79281   1
 -48   8   9 18.8280 7.88419  -2
  48   8   0 18.8280 7.88419   1
 -50   8   9 -0.7378 2.58399  -2
  50   8   0 -0.7378 2.58399   1
 -52   8   9 6.36049 8.42045  -2
  52   8   0 6.36049 8.42045   1
 -54   8  10 -1.8970 5.10562  -2
  54   8   0 -1.8970 5.10562   1
 -56   8  10 11.8874 4.87441  -2
  56   8   0 11.8874 4.87441   1
 -60   8  11 18.7025 7.33767  -2
  60   8   0 18.7025 7.33767   1
   1   9   0 1.12820 0.81515  -2
   1   9   0 1.12820 0.81515   1
   3   9   0 0.72926 0.53177   2
   3   9   0 2.29491 0.59866   1
  -5   9   1 3.97166 0.85245  -2
   5   9   0 3.97166 0.85245   1
  -7   9   1 412.917 11.7649  -2
   7   9   0 412.917 11.7649   1
  -9   9   2 1386.86 38.6176  -2
   9   9   0 1386.86 38.6176   1
 -11   9   2 112.411 3.36781  -2
  11   9   0 112.411 3.36781   1
 -13   9   2 66.7413 2.46369  -2
  13   9   0 66.7413 2.46369   1
 -15   9   3 283.894 5.93262  -2
  15   9   0 283.894 5.93262   1
 -17   9   3 236.591 5.00375  -2
  17   9   0 236.591 5.00375   1
  19   9   0 11.6858 1.77937   2
 -19   9   4 32.4984 4.85043  -2
  19   9   0 32.4984 4.85043   1
 -19   9   3 28.4948 5.66250  -2
  19   9   0 28.4948 5.66250   1
 -21   9   4 15.4431 1.06884  -2
  21   9   0 15.4431 1.06884   1
 -23   9   4 11.1891 1.05369  -2
  23   9   0 11.1891 1.05369   1
  25   9   0 9.64489 2.19287   2
 -27   9   5 72.4189 2.10250  -2
  27   9   0 72.4189 2.10250   1
 -29   9   5 4.73060 2.00452  -2
  29   9   0 4.73060 2.00452   1
 -33   9   6 8.25386 1.33500  -2
  33   9   0 8.25386 1.33500   1
 -35   9   6 412.700 35.7792  -2
  35   9   0 412.700 35.7792   1
 -37   9   7 12.9682 6.07549  -2
  37   9   0 12.9682 6.07549   1
 -39   9   7 39.2896 3.68875  -2
  39   9   0 39.2896 3.68875   1
 -41   9   7 17.9343 7.36770  -2
  41   9   0 17.9343 7.36770   1
 -43   9   8 25.7253 3.65110  -2
  43   9   0 25.7253 3.65110   1
 -45   9   8 7.45011 2.91720  -2
  45   9   0 7.45011 2.91720   1
 -47   9   9 -1.1580 6.95273  -2
  47   9   0 -1.1580 6.95273   1
 -49   9   9 3.05348 4.56530  -2
  49   9   0 3.05348 4.56530   1
 -51   9   9 9.06405 4.65771  -2
  51   9   0 9.06405 4.65771   1
 -55   9  10 8.00642 6.26983  -2
  55   9   0 8.00642 6.26983   1
   0  10   0 640.460 22.0252  -2
   0  10   0 640.460 22.0252   1
   2  10   0 58.7059 2.55055  -2
   2  10   0 58.7059 2.55055   1
   2  10   0 24.9788 2.81718   2
   2  10   0 23.4081 2.66068   1
  -4  10   1 44.0955 1.92011  -2
   4  10   0 44.0955 1.92011   1
  -6  10   1 504.642 14.3005  -2
   6  10   0 504.642 14.3005   1
   8  10   0 1.75329 1.71671   2
  -8  10   1 52.2205 2.81974  -2
   8  10   0 52.2205 2.81974   1
   8  10   0 0.27621 1.52262   1
 -10  10   2 456.710 12.3401  -2
  10  10   0 456.710 12.3401   1
 -12  10   2 117.366 3.76049  -2
  12  10   0 117.366 3.76049   1
  14  10   0 47.8233 4.03285   2
  14  10   0 53.7409 6.14783   1
 -14  10   3 147.068 15.4613  -2
  14  10   0 147.068 15.4613   1
 -16  10   3 27.9308 1.09426  -2
  16  10   0 27.9308 1.09426   1
 -18  10   3 17.0489 1.07331  -2
  18  10   0 17.0489 1.07331   1
 -20  10   4 54.4501 3.58587  -2
  20  10   0 54.4501 3.58587   1
 -22  10   4 225.943 4.94575  -2
  22  10   0 225.943 4.94575   1
 -24  10   5 281.677 22.9502  -2
  24  10   0 281.677 22.9502   1
 -24  10   4 402.402 22.3624  -2
  24  10   0 402.402 22.3624   1
 -26  10   5 0.70523 3.70970  -2
  26  10   0 0.70523 3.70970   1
 -28  10   5 49.6916 1.76902  -2
  28  10   0 49.6916 1.76902   1
 -32  10   6 6.40524 2.86260  -2
  32  10   0 6.40524 2.86260   1
 -34  10   6 33.0898 3.80465  -2
  34  10   0 33.0898 3.80465   1
 -38  10   7 11.8048 3.18829  -2
  38  10   0 11.8048 3.18829   1
 -40  10   7 20.4413 3.73209  -2
  40  10   0 20.4413 3.73209   1
 -42  10   8 77.5895 9.75007  -2
  42  10   0 77.5895 9.75007   1
 -44  10   8 -0.4975 2.90833  -2
  44  10   0 -0.4975 2.90833   1
 -46  10   8 9.17800 7.17403  -2
  46  10   0 9.17800 7.17403   1
 -50  10   9 2.09651 3.13371  -2
  50  10   0 2.09651 3.13371   1
 -52  10  10 -1.0898 7.23095  -2
  52  10   0 -1.0898 7.23095   1
 -54  10  10 -0.5571 6.51960  -2
  54  10   0 -0.5571 6.51960   1
 -56  10  10 -11.561 5.36655  -2
  56  10   0 -11.561 5.36655   1
 -58  10  11 44.7524 11.6165  -2
 -58  10  10 44.7524 11.6165  -2
  58  10   0 44.7524 11.6165   1
   1  11   0 2.36296 0.83678  -2
   1  11   0 2.36296 0.83678   1
  -3  11   1 1210.46 45.4363  -2
   3  11   0 1210.46 45.4363   1
   3  11   0 330.903 15.9815   1
   3  11   0 286.921 20.0511   2
  -5  11   1 1692.49 49.3767  -2
   5  11   0 1692.49 49.3767   1
  -7  11   1 26.8012 1.51667  -2
   7  11   0 26.8012 1.51667   1
  -9  11   2 1151.14 30.4809  -2
   9  11   0 1151.14 30.4809   1
 -11  11   2 11.3256 0.93949  -2
  11  11   0 11.3256 0.93949   1
 -13  11   2 673.540 17.5337  -2
  13  11   0 673.540 17.5337   1
 -15  11   3 15.3174 1.11097  -2
  15  11   0 15.3174 1.11097   1
 -17  11   3 263.714 5.88901  -2
  17  11   0 263.714 5.88901   1
 -19  11   3 238.739 19.8190  -2
  19  11   0 238.739 19.8190   1
 -21  11   4 10.3876 1.02294  -2
  21  11   0 10.3876 1.02294   1
 -23  11   4 20.2144 1.21431  -2
  23  11   0 20.2144 1.21431   1
 -25  11   5 157.105 13.9749  -2
  25  11   0 157.105 13.9749   1
 -27  11   5 47.8228 1.72338  -2
  27  11   0 47.8228 1.72338   1
 -29  11   5 57.6749 4.14454  -2
  29  11   0 57.6749 4.14454   1
 -33  11   6 108.501 4.09530  -2
  33  11   0 108.501 4.09530   1
 -37  11   7 69.8270 8.57042  -2
  37  11   0 69.8270 8.57042   1
 -39  11   7 205.814 12.6838  -2
  39  11   0 205.814 12.6838   1
 -43  11   8 30.6294 4.87260  -2
  43  11   0 30.6294 4.87260   1
 -45  11   8 28.4960 3.79322  -2
  45  11   0 28.4960 3.79322   1
 -49  11   9 7.15584 4.31007  -2
  49  11   0 7.15584 4.31007   1
 -51  11   9 27.4379 6.48346  -2
  51  11   0 27.4379 6.48346   1
 -55  11  10 -6.9210 5.71374  -2
  55  11   0 -6.9210 5.71374   1
 -57  11  11 17.7115 9.52287  -2
  57  11   0 17.7115 9.52287   1
 -59  11  11 41.9893 9.54898  -2
  59  11   0 41.9893 9.54898   1
   0  12   0 145.781 5.45930  -2
   0  12   0 145.781 5.45930   1
   2  12   0 219.045 6.89262  -2
   2  12   0 219.045 6.89262   1
  -4  12   1 2160.41 59.3076  -2
   4  12   0 2160.41 59.3076   1
  -6  12   1 32.8142 1.48151  -2
   6  12   0 32.8142 1.48151   1
   8  12   0 96.3983 7.86161   2
   8  12   0 80.2175 5.34190   1
  -8  12   1 107.804 8.56679  -2
   8  12   0 107.804 8.56679   1
 -10  12   2 146.267 4.38822  -2
  10  12   0 146.267 4.38822   1
 -12  12   2 4.60602 0.89365  -2
  12  12   0 4.60602 0.89365   1
 -14  12   3 102.306 11.7476  -2
  14  12   0 102.306 11.7476   1
  14  12   0 17.5743 3.56060   1
  14  12   0 22.6755 3.87234   2
 -16  12   3 160.634 4.21173  -2
  16  12   0 160.634 4.21173   1
 -18  12   3 101.595 3.13597  -2
  18  12   0 101.595 3.13597   1
 -20  12   4 10.3467 5.36516  -2
  20  12   0 10.3467 5.36516   1
 -22  12   4 653.507 14.0792  -2
  22  12   0 653.507 14.0792   1
 -24  12   4 4.01549 2.25878  -2
  24  12   0 4.01549 2.25878   1
 -26  12   5 24.3006 2.61744  -2
  26  12   0 24.3006 2.61744   1
 -28  12   5 14.3265 1.22087  -2
  28  12   0 14.3265 1.22087   1
 -30  12   6 255.274 21.4393  -2
  30  12   0 255.274 21.4393   1
 -32  12   6 69.4360 5.04685  -2
  32  12   0 69.4360 5.04685   1
 -34  12   6 144.787 7.20858  -2
  34  12   0 144.787 7.20858   1
 -38  12   7 26.5225 3.69221  -2
  38  12   0 26.5225 3.69221   1
 -40  12   7 8.36145 5.10274  -2
  40  12   0 8.36145 5.10274   1
 -44  12   8 2.27689 3.30667  -2
  44  12   0 2.27689 3.30667   1
 -46  12   8 68.6311 10.9147  -2
  46  12   0 68.6311 10.9147   1
 -48  12   9 407.764 33.9696  -2
  48  12   0 407.764 33.9696   1
 -50  12   9 167.712 11.3754  -2
  50  12   0 167.712 11.3754   1
 -52  12  10 35.7179 9.48145  -2
  52  12   0 35.7179 9.48145   1
 -54  12  10 52.2799 6.82791  -2
  54  12   0 52.2799 6.82791   1
 -56  12  10 -11.549 5.67829  -2
  56  12   0 -11.549 5.67829   1
   1  13   0 7.89123 1.06925  -2
   1  13   0 7.89123 1.06925   1
  -3  13   1 515.624 24.6730  -2
   3  13   0 515.624 24.6730   1
   3  13   0 168.086 12.3486   2
  -5  13   1 118.385 3.93105  -2
   5  13   0 118.385 3.93105   1
  -7  13   1 132.177 4.41320  -2
   7  13   0 132.177 4.41320   1
  -9  13   2 3046.08 81.8170  -2
   9  13   0 3046.08 81.8170   1
 -11  13   2 64.1263 2.05704  -2
  11  13   0 64.1263 2.05704   1
 -13  13   2 137.113 4.91104  -2
  13  13   0 137.113 4.91104   1
 -15  13   3 120.539 3.81947  -2
  15  13   0 120.539 3.81947   1
 -17  13   3 11.6909 1.03216  -2
  17  13   0 11.6909 1.03216   1
 -19  13   3 39.8374 7.04365  -2
  19  13   0 39.8374 7.04365   1
 -21  13   4 48.9347 1.79138  -2
  21  13   0 48.9347 1.79138   1
 -23  13   4 373.340 8.71663  -2
  23  13   0 373.340 8.71663   1
 -27  13   5 191.435 5.53189  -2
  27  13   0 191.435 5.53189   1
 -29  13   6 461.072 36.6148  -2
  29  13   0 461.072 36.6148   1
 -29  13   5 599.560 32.9160  -2
  29  13   0 599.560 32.9160   1
 -31  13   6 67.8813 8.50614  -2
  31  13   0 67.8813 8.50614   1
 -33  13   6 14.8283 1.70280  -2
  33  13   0 14.8283 1.70280   1
 -35  13   7 2.33897 5.74792  -2
  35  13   0 2.33897 5.74792   1
 -37  13   7 4.74669 5.44239  -2
  37  13   0 4.74669 5.44239   1
 -39  13   7 36.0727 3.74451  -2
  39  13   0 36.0727 3.74451   1
 -41  13   8 94.6562 11.1941  -2
  41  13   0 94.6562 11.1941   1
 -43  13   8 78.6703 7.00882  -2
  43  13   0 78.6703 7.00882   1
 -45  13   8 8.67487 4.05344  -2
  45  13   0 8.67487 4.05344   1
 -47  13   9 24.9974 8.12115  -2
  47  13   0 24.9974 8.12115   1
 -49  13   9 7.65227 4.52015  -2
  49  13   0 7.65227 4.52015   1
 -51  13  10 43.3014 10.6596  -2
  51  13   0 43.3014 10.6596   1
 -55  13  10 24.5958 7.21240  -2
  55  13   0 24.5958 7.21240   1
 -57  13  11 -11.286 9.09823  -2
  57  13   0 -11.286 9.09823   1
  59  13   0 13.3035 7.89025   1
   0  14   0 5508.29 233.634  -2
   0  14   0 5508.29 233.634   1
   2  14   0 925.736 32.1686  -2
   2  14   0 925.736 32.1686   1
  -4  14   1 1721.45 59.2738  -2
   4  14   0 1721.45 59.2738   1
  -6  14   1 240.114 8.29816  -2
   6  14   0 240.114 8.29816   1
  -8  14   1 117.177 13.3530  -2
   8  14   0 117.177 13.3530   1
   8  14   0 136.432 12.1186   2
   8  14   0 121.681 11.0637   1
 -10  14   2 154.126 4.45348  -2
  10  14   0 154.126 4.45348   1
 -12  14   2 47.0752 1.80225  -2
  12  14   0 47.0752 1.80225   1
  14  14   0 26.7302 4.64462   1
 -16  14   3 23.7247 1.29811  -2
  16  14   0 23.7247 1.29811   1
 -18  14   3 32.1757 1.97929  -2
  18  14   0 32.1757 1.97929   1
  18  14   0 28.0004 4.23142   1
 -20  14   4 32.9691 4.48601  -2
  20  14   0 32.9691 4.48601   1
 -22  14   4 912.532 18.7752  -2
  22  14   0 912.532 18.7752   1
 -24  14   4 123.520 5.65708  -2
  24  14   0 123.520 5.65708   1
 -26  14   5 205.197 11.1738  -2
  26  14   0 205.197 11.1738   1
 -28  14   5 9.64309 1.19551  -2
  28  14   0 9.64309 1.19551   1
 -32  14   6 114.800 7.88084  -2
  32  14   0 114.800 7.88084   1
 -34  14   6 98.3293 5.47111  -2
  34  14   0 98.3293 5.47111   1
 -36  14   7 -11.718 5.52316  -2
  36  14   0 -11.718 5.52316   1
 -38  14   7 94.6776 6.42526  -2
  38  14   0 94.6776 6.42526   1
 -40  14   7 -1.6460 5.29496  -2
  40  14   0 -1.6460 5.29496   1
 -42  14   8 185.085 17.6133  -2
  42  14   0 185.085 17.6133   1
 -44  14   8 51.9515 5.45231  -2
  44  14   0 51.9515 5.45231   1
 -46  14   9 11.7238 8.45612  -2
  46  14   0 11.7238 8.45612   1
 -48  14   9 -0.2206 7.58204  -2
  48  14   0 -0.2206 7.58204   1
 -50  14   9 53.8662 5.81080  -2
  50  14   0 53.8662 5.81080   1
 -54  14  10 121.611 14.1372  -2
  54  14   0 121.611 14.1372   1
 -56  14  10 1.85778 6.22467  -2
  56  14   0 1.85778 6.22467   1
   1  15   0 26.7859 1.80549  -2
   1  15   0 26.7859 1.80549   1
   3  15   0 355.217 27.1084   2
  -3  15   1 1212.96 81.9053  -2
   3  15   0 1212.96 81.9053   1
   3  15   0 260.830 20.3421   1
  -5  15   1 459.708 13.0268  -2
   5  15   0 459.708 13.0268   1
  -7  15   1 866.120 22.5922  -2
   7  15   0 866.120 22.5922   1
  -9  15   2 52.2793 2.34870  -2
   9  15   0 52.2793 2.34870   1
   9  15   0 12.8795 3.33156   2
 -11  15   2 12.3049 0.93387  -2
  11  15   0 12.3049 0.93387   1
 -13  15   2 14.7539 2.14300  -2
  13  15   0 14.7539 2.14300   1
 -15  15   3 42.9376 2.31561  -2
  15  15   0 42.9376 2.31561   1
 -17  15   3 66.0535 2.16148  -2
  17  15   0 66.0535 2.16148   1
 -19  15   3 55.5889 8.51815  -2
  19  15   0 55.5889 8.51815   1
 -21  15   4 272.996 6.90378  -2
  21  15   0 272.996 6.90378   1
 -23  15   4 13.6603 1.36905  -2
  23  15   0 13.6603 1.36905   1
 -27  15   5 67.1950 2.42304  -2
  27  15   0 67.1950 2.42304   1
 -29  15   5 14.1476 7.13802  -2
  29  15   0 14.1476 7.13802   1
 -31  15   6 176.070 15.6216  -2
  31  15   0 176.070 15.6216   1
 -33  15   6 10.1085 1.44018  -2
  33  15   0 10.1085 1.44018   1
 -35  15   7 64.9815 9.02581  -2
  35  15   0 64.9815 9.02581   1
 -39  15   7 22.5307 3.28563  -2
  39  15   0 22.5307 3.28563   1
 -41  15   8 44.3390 8.72244  -2
  41  15   0 44.3390 8.72244   1
 -43  15   8 8.35209 4.18214  -2
  43  15   0 8.35209 4.18214   1
 -45  15   8 -6.3320 3.44920  -2
  45  15   0 -6.3320 3.44920   1
 -49  15   9 5.96230 4.46306  -2
  49  15   0 5.96230 4.46306   1
 -51  15   9 85.0051 11.2660  -2
  51  15   0 85.0051 11.2660   1
 -53  15  10 -6.2144 7.96983  -2
  53  15   0 -6.2144 7.96983   1
 -55  15  10 18.2555 6.99652  -2
  55  15   0 18.2555 6.99652   1
   0  16   0 79.4062 3.32082  -2
   0  16   0 79.4062 3.32082   1
   2  16   0 1044.96 28.2288  -2
   2  16   0 1044.96 28.2288   1
  -4  16   1 60.8862 2.26267  -2
   4  16   0 60.8862 2.26267   1
  -6  16   1 296.582 7.64937  -2
   6  16   0 296.582 7.64937   1
  -8  16   1 17.8642 2.73889  -2
   8  16   0 17.8642 2.73889   1
 -10  16   2 27.4636 1.31757  -2
  10  16   0 27.4636 1.31757   1
 -12  16   2 7.25900 1.03905  -2
  12  16   0 7.25900 1.03905   1
 -14  16   3 67.7401 8.30597  -2
  14  16   0 67.7401 8.30597   1
 -16  16   3 10.9410 1.06368  -2
  16  16   0 10.9410 1.06368   1
 -18  16   3 129.840 4.58724  -2
  18  16   0 129.840 4.58724   1
 -20  16   4 18.5664 4.64522  -2
  20  16   0 18.5664 4.64522   1
 -22  16   4 558.625 11.7910  -2
  22  16   0 558.625 11.7910   1
 -24  16   4 207.863 17.6171  -2
  24  16   0 207.863 17.6171   1
 -26  16   5 174.389 11.3596  -2
  26  16   0 174.389 11.3596   1
 -28  16   5 661.384 16.5978  -2
  28  16   0 661.384 16.5978   1
 -32  16   6 174.167 8.48803  -2
  32  16   0 174.167 8.48803   1
 -34  16   6 1.10475 2.37151  -2
  34  16   0 1.10475 2.37151   1
 -36  16   7 130.394 13.3117  -2
  36  16   0 130.394 13.3117   1
 -38  16   7 42.9734 4.34094  -2
  38  16   0 42.9734 4.34094   1
 -40  16   8 179.036 17.3451  -2
  40  16   0 179.036 17.3451   1
 -40  16   7 12.8275 5.19862  -2
  40  16   0 12.8275 5.19862   1
 -42  16   8 4.32763 6.62931  -2
  42  16   0 4.32763 6.62931   1
 -44  16   8 138.693 9.72507  -2
  44  16   0 138.693 9.72507   1
 -48  16   9 48.4931 8.87324  -2
  48  16   0 48.4931 8.87324   1
 -50  16   9 36.3518 4.86088  -2
  50  16   0 36.3518 4.86088   1
 -52  16  10 -1.4202 8.73914  -2
  52  16   0 -1.4202 8.73914   1
 -54  16  10 -10.343 6.96872  -2
  54  16   0 -10.343 6.96872   1
   1  17   0 8.46941 1.40942  -2
   1  17   0 8.46941 1.40942   1
   3  17   0 83.6407 9.13594   1
   3  17   0 85.9753 9.36035   2
  -3  17   1 384.334 16.5509  -2
   3  17   0 384.334 16.5509   1
  -5  17   1 30.0035 1.45080  -2
   5  17   0 30.0035 1.45080   1
  -7  17   1 26.0993 1.55831  -2
   7  17   0 26.0993 1.55831   1
  -9  17   2 287.414 8.87546  -2
   9  17   0 287.414 8.87546   1
 -11  17   2 100.593 2.74571  -2
  11  17   0 100.593 2.74571   1
 -13  17   2 25.7770 2.33968  -2
  13  17   0 25.7770 2.33968   1
 -15  17   3 -0.2820 1.27263  -2
  15  17   0 -0.2820 1.27263   1
 -17  17   3 341.616 7.98239  -2
  17  17   0 341.616 7.98239   1
 -21  17   4 89.6099 3.15300  -2
  21  17   0 89.6099 3.15300   1
 -23  17   4 249.773 6.81832  -2
  23  17   0 249.773 6.81832   1
 -27  17   5 139.477 4.30545  -2
  27  17   0 139.477 4.30545   1
 -29  17   5 14.5121 3.81858  -2
  29  17   0 14.5121 3.81858   1
 -33  17   6 343.817 11.3355  -2
  33  17   0 343.817 11.3355   1
 -39  17   7 9.88684 2.85597  -2
  39  17   0 9.88684 2.85597   1
 -43  17   8 4.16487 6.29329  -2
  43  17   0 4.16487 6.29329   1
  45  17   0 2.23637 3.65868   1
 -45  17   8 1.81910 4.98228  -2
  45  17   0 1.81910 4.98228   1
 -47  17   9 8.49307 8.01100  -2
  47  17   0 8.49307 8.01100   1
 -49  17   9 -7.7042 4.11827  -2
  49  17   0 -7.7042 4.11827   1
 -51  17  10 84.1935 13.3249  -2
  51  17   0 84.1935 13.3249   1
 -53  17  10 -5.6256 7.92447  -2
  53  17   0 -5.6256 7.92447   1
   0  18   0 82.7650 3.52755  -2
   0  18   0 82.7650 3.52755   1
   2  18   0 -0.3113 1.93180  -2
   2  18   0 -0.3113 1.93180   1
  -4  18   1 136.371 4.15803  -2
   4  18   0 136.371 4.15803   1
  -6  18   1 23.5143 1.43426  -2
   6  18   0 23.5143 1.43426   1
  -8  18   1 9.96995 5.72917  -2
   8  18   0 9.96995 5.72917   1
 -10  18   2 27.6100 1.45346  -2
  10  18   0 27.6100 1.45346   1
 -12  18   2 37.4831 1.66424  -2
  12  18   0 37.4831 1.66424   1
 -16  18   3 55.5298 1.95190  -2
  16  18   0 55.5298 1.95190   1
 -18  18   3 207.046 7.53168  -2
  18  18   0 207.046 7.53168   1
 -22  18   4 20.0425 1.27412  -2
  22  18   0 20.0425 1.27412   1
 -24  18   4 -1.5508 2.24704  -2
  24  18   0 -1.5508 2.24704   1
 -26  18   5 24.8916 7.13375  -2
  26  18   0 24.8916 7.13375   1
 -28  18   5 2.67362 1.33180  -2
  28  18   0 2.67362 1.33180   1
 -32  18   6 17.3955 2.61945  -2
  32  18   0 17.3955 2.61945   1
 -34  18   6 24.6294 2.99738  -2
  34  18   0 24.6294 2.99738   1
 -36  18   7 265.505 22.8212  -2
  36  18   0 265.505 22.8212   1
 -38  18   7 -2.8365 3.18290  -2
  38  18   0 -2.8365 3.18290   1
 -40  18   7 -4.4804 4.43969  -2
  40  18   0 -4.4804 4.43969   1
 -44  18   8 86.0703 7.19858  -2
  44  18   0 86.0703 7.19858   1
 -46  18   9 12.7870 8.21709  -2
  46  18   0 12.7870 8.21709   1
 -48  18   9 72.6839 10.2786  -2
  48  18   0 72.6839 10.2786   1
 -50  18   9 0.17516 5.97844  -2
  50  18   0 0.17516 5.97844   1
   1  19   0 1.78433 1.38897  -2
   1  19   0 1.78433 1.38897   1
  -3  19   1 16.1559 6.12672  -2
   3  19   0 16.1559 6.12672   1
  -5  19   1 469.871 11.9141  -2
   5  19   0 469.871 11.9141   1
  -7  19   1 233.899 6.32035  -2
   7  19   0 233.899 6.32035   1
  -9  19   2 270.932 9.81949  -2
   9  19   0 270.932 9.81949   1
 -11  19   2 82.3480 2.42909  -2
  11  19   0 82.3480 2.42909   1
 -13  19   2 92.3441 7.56703  -2
  13  19   0 92.3441 7.56703   1
 -15  19   3 636.228 18.8102  -2
  15  19   0 636.228 18.8102   1
 -17  19   3 717.572 16.1936  -2
  17  19   0 717.572 16.1936   1
 -21  19   4 89.6797 2.86895  -2
  21  19   0 89.6797 2.86895   1
 -23  19   4 17.3872 1.52065  -2
  23  19   0 17.3872 1.52065   1
 -27  19   5 -1.9389 1.54642  -2
  27  19   0 -1.9389 1.54642   1
 -29  19   5 -6.8774 4.10937  -2
  29  19   0 -6.8774 4.10937   1
 -33  19   6 115.999 4.95346  -2
  33  19   0 115.999 4.95346   1
 -39  19   7 74.8599 5.43796  -2
  39  19   0 74.8599 5.43796   1
 -43  19   8 5.15056 6.06032  -2
  43  19   0 5.15056 6.06032   1
 -45  19   8 64.8681 6.38779  -2
  45  19   0 64.8681 6.38779   1
 -49  19   9 13.8505 4.89592  -2
  49  19   0 13.8505 4.89592   1
  51  19   0 8.84629 4.69635   1
   0  20   0 3170.82 95.4129  -2
   0  20   0 3170.82 95.4129   1
   2  20   0 239.457 10.1441  -2
   2  20   0 239.457 10.1441   1
  -4  20   1 179.077 5.04206  -2
   4  20   0 179.077 5.04206   1
  -6  20   1 17.1936 1.37462  -2
   6  20   0 17.1936 1.37462   1
  -8  20   1 161.561 15.2438  -2
   8  20   0 161.561 15.2438   1
 -10  20   2 17.8697 1.34207  -2
  10  20   0 17.8697 1.34207   1
 -12  20   2 37.2467 1.75361  -2
  12  20   0 37.2467 1.75361   1
 -16  20   3 437.710 10.1568  -2
  16  20   0 437.710 10.1568   1
 -18  20   3 59.7076 3.23392  -2
  18  20   0 59.7076 3.23392   1
 -22  20   4 13.5542 1.19182  -2
  22  20   0 13.5542 1.19182   1
 -26  20   5 49.3869 8.41915  -2
  26  20   0 49.3869 8.41915   1
 -28  20   5 235.551 6.57794  -2
  28  20   0 235.551 6.57794   1
 -32  20   6 110.947 5.61870  -2
  32  20   0 110.947 5.61870   1
 -34  20   6 245.571 10.3545  -2
  34  20   0 245.571 10.3545   1
 -38  20   7 -2.5900 3.77336  -2
  38  20   0 -2.5900 3.77336   1
 -40  20   7 37.7956 6.72586  -2
  40  20   0 37.7956 6.72586   1
 -44  20   8 6.90935 3.99004  -2
  44  20   0 6.90935 3.99004   1
 -46  20   9 120.381 13.9995  -2
  46  20   0 120.381 13.9995   1
 -50  20   9 22.7013 7.02635  -2
  50  20   0 22.7013 7.02635   1
   1  21   0 25.2622 1.88720  -2
   1  21   0 25.2622 1.88720   1
  -5  21   1 2.48255 1.17975  -2
   5  21   0 2.48255 1.17975   1
  -7  21   1 420.181 12.1372  -2
   7  21   0 420.181 12.1372   1
  -9  21   2 448.819 35.7252  -2
   9  21   0 448.819 35.7252   1
 -11  21   2 201.247 5.02913  -2
  11  21   0 201.247 5.02913   1
 -13  21   2 165.650 11.1172  -2
  13  21   0 165.650 11.1172   1
 -15  21   3 35.8268 2.96737  -2
  15  21   0 35.8268 2.96737   1
 -17  21   3 127.949 3.53628  -2
  17  21   0 127.949 3.53628   1
 -21  21   4 494.066 13.4227  -2
  21  21   0 494.066 13.4227   1
 -23  21   4 448.992 14.2139  -2
  23  21   0 448.992 14.2139   1
 -27  21   5 263.129 7.91774  -2
  27  21   0 263.129 7.91774   1
 -29  21   5 74.0469 5.08744  -2
  29  21   0 74.0469 5.08744   1
 -33  21   6 40.0529 2.58813  -2
  33  21   0 40.0529 2.58813   1
 -39  21   7 153.248 8.60969  -2
  39  21   0 153.248 8.60969   1
 -43  21   8 28.0133 7.67965  -2
  43  21   0 28.0133 7.67965   1
 -45  21   8 -3.9436 5.48611  -2
  45  21   0 -3.9436 5.48611   1
 -47  21   9 66.1498 10.5745  -2
  47  21   0 66.1498 10.5745   1
 -49  21   9 21.9452 7.81639  -2
  49  21   0 21.9452 7.81639   1
 -55  21  10 33.4977 8.09268  -2
  55  21   0 33.4977 8.09268   1
   0  22   0 3440.03 103.533  -2
   0  22   0 3440.03 103.533   1
   2  22   0 888.973 39.9685  -2
   2  22   0 888.973 39.9685   1
  -4  22   1 36.3313 2.94704  -2
   4  22   0 36.3313 2.94704   1
  -6  22   1 83.9399 2.89527  -2
   6  22   0 83.9399 2.89527   1
 -10  22   2 76.1936 2.62280  -2
  10  22   0 76.1936 2.62280   1
 -12  22   2 100.573 3.25769  -2
  12  22   0 100.573 3.25769   1
 -16  22   3 113.900 3.26045  -2
  16  22   0 113.900 3.26045   1
 -18  22   3 -1.2523 2.15859  -2
  18  22   0 -1.2523 2.15859   1
 -22  22   4 213.487 5.39786  -2
  22  22   0 213.487 5.39786   1
 -26  22   5 359.885 32.3483  -2
  26  22   0 359.885 32.3483   1
 -28  22   5 48.5527 2.89071  -2
  28  22   0 48.5527 2.89071   1
 -32  22   6 35.7719 3.39762  -2
  32  22   0 35.7719 3.39762   1
 -34  22   6 91.9372 5.79139  -2
  34  22   0 91.9372 5.79139   1
 -38  22   7 31.5108 4.76338  -2
  38  22   0 31.5108 4.76338   1
 -40  22   7 -0.5165 4.94065  -2
  40  22   0 -0.5165 4.94065   1
 -44  22   8 5.33900 5.80279  -2
  44  22   0 5.33900 5.80279   1
 -48  22   9 24.0318 8.31660  -2
  48  22   0 24.0318 8.31660   1
   1  23   0 32.5029 1.99322  -2
   1  23   0 32.5029 1.99322   1
  -5  23   1 0.44170 1.23639  -2
   5  23   0 0.44170 1.23639   1
  -7  23   1 69.8977 3.82605  -2
   7  23   0 69.8977 3.82605   1
 -11  23   2 255.053 6.53066  -2
  11  23   0 255.053 6.53066   1
 -15  23   3 7.34540 3.39764  -2
  15  23   0 7.34540 3.39764   1
 -17  23   3 39.0941 1.72173  -2
  17  23   0 39.0941 1.72173   1
 -21  23   4 4.81782 2.03793  -2
  21  23   0 4.81782 2.03793   1
 -23  23   4 12.9247 2.26303  -2
  23  23   0 12.9247 2.26303   1
 -27  23   5 24.5117 2.32252  -2
  27  23   0 24.5117 2.32252   1
 -29  23   5 55.3329 5.80796  -2
  29  23   0 55.3329 5.80796   1
 -33  23   6 39.8230 3.22670  -2
  33  23   0 39.8230 3.22670   1
 -37  23   7 51.8183 9.25233  -2
  37  23   0 51.8183 9.25233   1
 -39  23   7 -2.7534 2.64955  -2
  39  23   0 -2.7534 2.64955   1
 -43  23   8 421.503 34.9933  -2
  43  23   0 421.503 34.9933   1
 -45  23   8 161.582 15.9646  -2
  45  23   0 161.582 15.9646   1
 -49  23   9 11.1884 6.26547  -2
  49  23   0 11.1884 6.26547   1
   0  24   0 1538.99 46.8733  -2
   0  24   0 1538.99 46.8733   1
   2  24   0 55.1851 8.74337  -2
   2  24   0 55.1851 8.74337   1
  -4  24   1 1692.08 74.7459  -2
   4  24   0 1692.08 74.7459   1
  -6  24   1 17.7129 1.46318  -2
   6  24   0 17.7129 1.46318   1
 -10  24   2 188.453 5.67132  -2
  10  24   0 188.453 5.67132   1
 -12  24   2 176.295 5.35049  -2
  12  24   0 176.295 5.35049   1
 -16  24   3 64.2189 2.44009  -2
  16  24   0 64.2189 2.44009   1
 -18  24   3 -0.2852 3.09209  -2
  18  24   0 -0.2852 3.09209   1
 -22  24   4 52.8062 2.05763  -2
  22  24   0 52.8062 2.05763   1
 -26  24   5 162.221 17.2574  -2
  26  24   0 162.221 17.2574   1
 -28  24   5 15.1389 1.94143  -2
  28  24   0 15.1389 1.94143   1
 -32  24   6 53.2882 3.91225  -2
  32  24   0 53.2882 3.91225   1
 -34  24   6 101.957 8.18494  -2
  34  24   0 101.957 8.18494   1
 -38  24   7 9.80797 3.33046  -2
  38  24   0 9.80797 3.33046   1
 -40  24   7 1.49072 5.07496  -2
  40  24   0 1.49072 5.07496   1
 -44  24   8 165.485 16.1896  -2
  44  24   0 165.485 16.1896   1
 -46  24   8 101.061 12.3448  -2
  46  24   0 101.061 12.3448   1
   1  25   0 11.6695 1.73564  -2
   1  25   0 11.6695 1.73564   1
  -5  25   1 9.58589 1.43463  -2
   5  25   0 9.58589 1.43463   1
  -7  25   1 315.294 11.7755  -2
   7  25   0 315.294 11.7755   1
 -11  25   2 13.4622 1.29060  -2
  11  25   0 13.4622 1.29060   1
 -15  25   3 152.273 15.5005  -2
  15  25   0 152.273 15.5005   1
 -17  25   3 97.5038 3.41036  -2
  17  25   0 97.5038 3.41036   1
 -21  25   4 25.4662 3.22908  -2
  21  25   0 25.4662 3.22908   1
 -23  25   4 79.2127 4.56878  -2
  23  25   0 79.2127 4.56878   1
 -27  25   5 15.0215 2.19915  -2
  27  25   0 15.0215 2.19915   1
 -29  25   5 65.5335 6.50746  -2
  29  25   0 65.5335 6.50746   1
 -33  25   6 19.5287 2.57755  -2
  33  25   0 19.5287 2.57755   1
 -37  25   7 2.32876 5.98855  -2
  37  25   0 2.32876 5.98855   1
 -39  25   7 -1.6207 2.34934  -2
  39  25   0 -1.6207 2.34934   1
 -45  25   8 -5.3508 5.47875  -2
  45  25   0 -5.3508 5.47875   1
 -49  25   9 7.10589 6.47206  -2
  49  25   0 7.10589 6.47206   1
   0  26   0 585.547 18.5218  -2
   0  26   0 585.547 18.5218   1
  -4  26   1 136.051 7.99386  -2
   4  26   0 136.051 7.99386   1
  -6  26   1 119.769 3.67112  -2
   6  26   0 119.769 3.67112   1
 -10  26   2 13.3218 2.20249  -2
  10  26   0 13.3218 2.20249   1
 -12  26   2 12.3817 1.78763  -2
  12  26   0 12.3817 1.78763   1
 -16  26   3 2.76735 1.46980  -2
  16  26   0 2.76735 1.46980   1
 -18  26   3 91.2751 5.74579  -2
  18  26   0 91.2751 5.74579   1
 -22  26   4 0.56610 1.37681  -2
  22  26   0 0.56610 1.37681   1
 -26  26   5 106.353 12.7840  -2
  26  26   0 106.353 12.7840   1
 -28  26   5 89.0640 4.06824  -2
  28  26   0 89.0640 4.06824   1
 -32  26   6 102.223 6.72664  -2
  32  26   0 102.223 6.72664   1
 -34  26   6 233.499 15.4248  -2
  34  26   0 233.499 15.4248   1
 -38  26   7 2.20059 3.23182  -2
  38  26   0 2.20059 3.23182   1
 -40  26   7 5.27611 5.36707  -2
  40  26   0 5.27611 5.36707   1
 -44  26   8 49.0076 8.27271  -2
  44  26   0 49.0076 8.27271   1
 -50  26   9 73.9635 10.8557  -2
  50  26   0 73.9635 10.8557   1
   1  27   0 37.7625 2.52731  -2
   1  27   0 37.7625 2.52731   1
  -5  27   1 -2.2869 1.33123  -2
   5  27   0 -2.2869 1.33123   1
  -7  27   1 -1.9051 4.08088  -2
   7  27   0 -1.9051 4.08088   1
 -11  27   2 -5.4994 1.18391  -2
  11  27   0 -5.4994 1.18391   1
 -15  27   3 26.6525 6.87738  -2
  15  27   0 26.6525 6.87738   1
 -17  27   3 5.63830 1.60569  -2
  17  27   0 5.63830 1.60569   1
 -21  27   4 13.9935 3.40919  -2
  21  27   0 13.9935 3.40919   1
 -23  27   4 14.1312 3.03765  -2
  23  27   0 14.1312 3.03765   1
 -27  27   5 -5.1931 2.29036  -2
  27  27   0 -5.1931 2.29036   1
 -29  27   5 97.8551 8.08668  -2
  29  27   0 97.8551 8.08668   1
 -33  27   6 54.6946 4.75452  -2
  33  27   0 54.6946 4.75452   1
 -37  27   7 8.41041 6.70111  -2
  37  27   0 8.41041 6.70111   1
 -39  27   7 108.631 7.13027  -2
  39  27   0 108.631 7.13027   1
 -43  27   8 38.1811 8.36259  -2
  43  27   0 38.1811 8.36259   1
 -49  27   9 15.2100 7.40088  -2
  49  27   0 15.2100 7.40088   1
   0  28   0 1599.85 48.8011  -2
   0  28   0 1599.85 48.8011   1
  -4  28   1 10.8968 5.79206  -2
   4  28   0 10.8968 5.79206   1
  -6  28   1 32.3033 1.87443  -2
   6  28   0 32.3033 1.87443   1
 -10  28   2 138.960 5.02162  -2
  10  28   0 138.960 5.02162   1
 -12  28   2 11.8482 1.89156  -2
  12  28   0 11.8482 1.89156   1
 -16  28   3 45.3299 2.66200  -2
  16  28   0 45.3299 2.66200   1
 -18  28   3 16.5504 4.22525  -2
  18  28   0 16.5504 4.22525   1
 -22  28   4 87.7561 3.75870  -2
  22  28   0 87.7561 3.75870   1
 -26  28   5 4.63462 7.44339  -2
  26  28   0 4.63462 7.44339   1
 -28  28   5 0.81761 2.26129  -2
  28  28   0 0.81761 2.26129   1
 -32  28   6 437.461 21.3014  -2
  32  28   0 437.461 21.3014   1
 -34  28   6 -9.3285 5.92918  -2
  34  28   0 -9.3285 5.92918   1
 -38  28   7 2.57491 3.58312  -2
  38  28   0 2.57491 3.58312   1
 -40  28   7 3.47655 4.45876  -2
  40  28   0 3.47655 4.45876   1
 -44  28   8 70.2611 7.24949  -2
  44  28   0 70.2611 7.24949   1
   1  29   0 8.23734 1.99253  -2
   1  29   0 8.23734 1.99253   1
  -5  29   1 467.990 12.2616  -2
   5  29   0 467.990 12.2616   1
  -7  29   1 1078.68 90.6980  -2
   7  29   0 1078.68 90.6980   1
 -11  29   2 829.316 20.3699  -2
  11  29   0 829.316 20.3699   1
 -15  29   3 112.049 13.0450  -2
  15  29   0 112.049 13.0450   1
 -17  29   3 46.3272 2.86224  -2
  17  29   0 46.3272 2.86224   1
 -21  29   4 98.9129 6.21672  -2
  21  29   0 98.9129 6.21672   1
 -23  29   4 67.5700 5.02929  -2
  23  29   0 67.5700 5.02929   1
 -27  29   5 36.7827 3.97329  -2
  27  29   0 36.7827 3.97329   1
 -29  29   5 51.2997 6.18138  -2
  29  29   0 51.2997 6.18138   1
 -33  29   6 2.16547 2.93099  -2
  33  29   0 2.16547 2.93099   1
 -37  29   7 88.2147 12.6829  -2
  37  29   0 88.2147 12.6829   1
 -39  29   7 7.13168 3.42735  -2
  39  29   0 7.13168 3.42735   1
 -43  29   8 27.4491 8.71085  -2
  43  29   0 27.4491 8.71085   1
 -49  29   9 1.14696 6.52910  -2
  49  29   0 1.14696 6.52910   1
   0  30   0 3.35540 2.05963  -2
   0  30   0 3.35540 2.05963   1
  -4  30   1 75.7010 10.6738  -2
   4  30   0 75.7010 10.6738   1
  -6  30   1 1.76886 1.50450  -2
   6  30   0 1.76886 1.50450   1
 -10  30   2 1.52208 3.51383  -2
  10  30   0 1.52208 3.51383   1
 -12  30   2 90.7615 5.02443  -2
  12  30   0 90.7615 5.02443   1
 -16  30   3 65.7684 3.75346  -2
  16  30   0 65.7684 3.75346   1
 -18  30   3 6.71046 3.99237  -2
  18  30   0 6.71046 3.99237   1
 -22  30   4 12.5987 2.32618  -2
  22  30   0 12.5987 2.32618   1
 -26  30   5 -8.2500 6.09476  -2
  26  30   0 -8.2500 6.09476   1
 -28  30   5 106.986 8.67784  -2
  28  30   0 106.986 8.67784   1
 -32  30   6 12.6168 3.68953  -2
  32  30   0 12.6168 3.68953   1
 -34  30   6 54.1418 6.06783  -2
  34  30   0 54.1418 6.06783   1
 -38  30   7 32.8480 4.33115  -2
  38  30   0 32.8480 4.33115   1
 -40  30   7 30.1333 7.48910  -2
  40  30   0 30.1333 7.48910   1
 -44  30   8 -9.3360 6.11880  -2
  44  30   0 -9.3360 6.11880   1
   1  31   0 -6.0321 2.23666  -2
   1  31   0 -6.0321 2.23666   1
  -5  31   1 35.3764 2.15869  -2
   5  31   0 35.3764 2.15869   1
  -7  31   1 15.2694 6.57429  -2
   7  31   0 15.2694 6.57429   1
 -11  31   2 318.263 8.58748  -2
  11  31   0 318.263 8.58748   1
 -15  31   3 166.443 17.3254  -2
  15  31   0 166.443 17.3254   1
 -17  31   3 22.4347 2.53276  -2
  17  31   0 22.4347 2.53276   1
 -21  31   4 -3.4896 3.70248  -2
  21  31   0 -3.4896 3.70248   1
 -23  31   4 72.1925 6.70294  -2
  23  31   0 72.1925 6.70294   1
 -27  31   5 27.1448 4.05445  -2
  27  31   0 27.1448 4.05445   1
 -29  31   5 4.76470 4.20917  -2
  29  31   0 4.76470 4.20917   1
 -33  31   6 21.8728 3.67387  -2
  33  31   0 21.8728 3.67387   1
 -37  31   7 90.4358 12.6613  -2
  37  31   0 90.4358 12.6613   1
 -39  31   7 17.2483 6.38989  -2
  39  31   0 17.2483 6.38989   1
 -45  31   8 1.67096 4.56987  -2
  45  31   0 1.67096 4.56987   1
   0  32   0 120.316 5.44509  -2
   0  32   0 120.316 5.44509   1
  -4  32   1 -7.9656 5.94359  -2
   4  32   0 -7.9656 5.94359   1
  -6  32   1 84.3489 3.05947  -2
   6  32   0 84.3489 3.05947   1
 -10  32   2 33.4018 4.01669  -2
  10  32   0 33.4018 4.01669   1
 -12  32   2 28.3458 3.54911  -2
  12  32   0 28.3458 3.54911   1
 -16  32   3 124.202 7.48801  -2
  16  32   0 124.202 7.48801   1
 -18  32   3 111.343 13.0183  -2
  18  32   0 111.343 13.0183   1
 -22  32   4 12.7495 2.56952  -2
  22  32   0 12.7495 2.56952   1
 -26  32   5 137.448 15.9069  -2
  26  32   0 137.448 15.9069   1
 -28  32   5 25.7990 4.43607  -2
  28  32   0 25.7990 4.43607   1
 -32  32   6 2.95522 5.00541  -2
  32  32   0 2.95522 5.00541   1
 -34  32   6 -0.3413 4.34585  -2
  34  32   0 -0.3413 4.34585   1
 -38  32   7 -7.8200 4.27336  -2
  38  32   0 -7.8200 4.27336   1
 -40  32   7 32.4356 7.68783  -2
  40  32   0 32.4356 7.68783   1
 -44  32   8 1.24193 6.85913  -2
  44  32   0 1.24193 6.85913   1
   1  33   0 -0.9113 3.19689  -2
   1  33   0 -0.9113 3.19689   1
  -5  33   1 1.95811 1.94284  -2
   5  33   0 1.95811 1.94284   1
  -7  33   1 113.307 13.7898  -2
   7  33   0 113.307 13.7898   1
 -11  33   2 1.19217 1.87646  -2
  11  33   0 1.19217 1.87646   1
 -15  33   3 21.0288 8.00283  -2
  15  33   0 21.0288 8.00283   1
 -17  33   3 61.0410 4.86422  -2
  17  33   0 61.0410 4.86422   1
 -21  33   4 30.4268 8.08635  -2
  21  33   0 30.4268 8.08635   1
 -23  33   4 1.26483 4.06138  -2
  23  33   0 1.26483 4.06138   1
 -27  33   5 2.65318 3.26110  -2
  27  33   0 2.65318 3.26110   1
 -29  33   5 -9.9268 5.88843  -2
  29  33   0 -9.9268 5.88843   1
 -33  33   6 21.4642 3.71088  -2
  33  33   0 21.4642 3.71088   1
 -37  33   7 48.9651 9.94321  -2
  37  33   0 48.9651 9.94321   1
 -39  33   7 16.4529 6.82300  -2
  39  33   0 16.4529 6.82300   1
   0  34   0 21.1062 3.06943  -2
   0  34   0 21.1062 3.06943   1
  -4  34   1 20.7474 7.80035  -2
   4  34   0 20.7474 7.80035   1
  -6  34   1 101.665 4.28198  -2
   6  34   0 101.665 4.28198   1
 -10  34   2 0.24850 3.92468  -2
  10  34   0 0.24850 3.92468   1
 -12  34   2 8.29319 3.90762  -2
  12  34   0 8.29319 3.90762   1
 -16  34   3 3.65631 3.45856  -2
  16  34   0 3.65631 3.45856   1
 -18  34   3 78.0524 11.0085  -2
  18  34   0 78.0524 11.0085   1
 -22  34   4 17.9429 4.44407  -2
  22  34   0 17.9429 4.44407   1
 -26  34   5 51.2340 8.89912  -2
  26  34   0 51.2340 8.89912   1
 -28  34   5 9.11720 4.11733  -2
  28  34   0 9.11720 4.11733   1
 -34  34   6 13.9746 4.74516  -2
  34  34   0 13.9746 4.74516   1
 -38  34   7 3.20877 5.10662  -2
  38  34   0 3.20877 5.10662   1
 -40  34   7 56.6527 9.55808  -2
  40  34   0 56.6527 9.55808   1
 -44  34   8 6.17937 6.95268  -2
  44  34   0 6.17937 6.95268   1
   1  35   0 -2.6339 3.02178  -2
   1  35   0 -2.6339 3.02178   1
  -5  35   1 232.269 10.5628  -2
   5  35   0 232.269 10.5628   1
  -7  35   1 28.0436 6.07033  -2
   7  35   0 28.0436 6.07033   1
 -11  35   2 187.290 8.23261  -2
  11  35   0 187.290 8.23261   1
 -15  35   3 55.6612 10.0419  -2
  15  35   0 55.6612 10.0419   1
 -17  35   3 1.62756 2.92414  -2
  17  35   0 1.62756 2.92414   1
 -21  35   4 24.9514 7.35668  -2
  21  35   0 24.9514 7.35668   1
 -23  35   4 7.84516 4.22849  -2
  23  35   0 7.84516 4.22849   1
 -27  35   5 47.0440 4.84502  -2
  27  35   0 47.0440 4.84502   1
 -29  35   5 59.8906 6.66163  -2
  29  35   0 59.8906 6.66163   1
 -33  35   6 7.28465 4.13196  -2
  33  35   0 7.28465 4.13196   1
 -37  35   7 -3.8339 6.91196  -2
  37  35   0 -3.8339 6.91196   1
 -39  35   7 21.6294 5.15928  -2
  39  35   0 21.6294 5.15928   1
   0  36   0 104.630 6.83394  -2
   0  36   0 104.630 6.83394   1
  -4  36   1 -7.5823 7.48418  -2
   4  36   0 -7.5823 7.48418   1
  -6  36   1 76.3873 3.98107  -2
   6  36   0 76.3873 3.98107   1
 -10  36   2 45.2008 6.14515  -2
  10  36   0 45.2008 6.14515   1
 -12  36   2 284.710 17.8766  -2
  12  36   0 284.710 17.8766   1
 -16  36   3 34.8675 8.49494  -2
  16  36   0 34.8675 8.49494   1
 -18  36   3 -9.9166 5.75267  -2
  18  36   0 -9.9166 5.75267   1
 -22  36   4 23.0241 4.50577  -2
  22  36   0 23.0241 4.50577   1
 -26  36   5 8.02425 7.52181  -2
  26  36   0 8.02425 7.52181   1
 -28  36   5 8.00021 4.04450  -2
  28  36   0 8.00021 4.04450   1
 -32  36   6 100.650 13.4679  -2
  32  36   0 100.650 13.4679   1
 -34  36   6 100.977 12.2501  -2
  34  36   0 100.977 12.2501   1
 -38  36   7 2.10889 5.65794  -2
  38  36   0 2.10889 5.65794   1
 -40  36   7 91.5708 13.7850  -2
  40  36   0 91.5708 13.7850   1
   1  37   0 -9.9393 3.13862  -2
   1  37   0 -9.9393 3.13862   1
  -5  37   1 2.57331 2.78899  -2
   5  37   0 2.57331 2.78899   1
  -7  37   1 24.9732 6.46509  -2
   7  37   0 24.9732 6.46509   1
 -11  37   2 96.3614 5.68223  -2
  11  37   0 96.3614 5.68223   1
 -15  37   3 126.384 15.0024  -2
  15  37   0 126.384 15.0024   1
 -17  37   3 -0.6391 3.25158  -2
  17  37   0 -0.6391 3.25158   1
 -21  37   4 20.1093 4.84987  -2
  21  37   0 20.1093 4.84987   1
 -27  37   5 -3.8062 4.44134  -2
  27  37   0 -3.8062 4.44134   1
 -29  37   5 74.9363 7.41119  -2
  29  37   0 74.9363 7.41119   1
 -33  37   6 67.5734 10.1182  -2
  33  37   0 67.5734 10.1182   1
 -37  37   7 1.47921 8.07143  -2
  37  37   0 1.47921 8.07143   1
 -39  37   7 13.5851 4.82702  -2
  39  37   0 13.5851 4.82702   1
   0  38   0 732.637 42.5620  -2
   0  38   0 732.637 42.5620   1
  -4  38   1 238.337 24.0522  -2
   4  38   0 238.337 24.0522   1
  -6  38   1 2.34830 3.28082  -2
   6  38   0 2.34830 3.28082   1
 -10  38   2 -7.3565 4.28106  -2
  10  38   0 -7.3565 4.28106   1
 -12  38   2 23.9255 4.72609  -2
  12  38   0 23.9255 4.72609   1
 -16  38   3 -1.3956 5.76034  -2
  16  38   0 -1.3956 5.76034   1
 -18  38   3 6.26180 6.34772  -2
  18  38   0 6.26180 6.34772   1
 -22  38   4 36.1869 5.43386  -2
  22  38   0 36.1869 5.43386   1
 -26  38   5 15.8705 7.26213  -2
  26  38   0 15.8705 7.26213   1
 -28  38   5 -6.2700 3.28618  -2
  28  38   0 -6.2700 3.28618   1
   1  39   0 1.37682 3.38875  -2
   1  39   0 1.37682 3.38875   1
  -5  39   1 4.73402 2.88201  -2
   5  39   0 4.73402 2.88201   1
  -7  39   1 -4.5876 4.58346  -2
   7  39   0 -4.5876 4.58346   1
 -11  39   2 19.4517 2.79393  -2
  11  39   0 19.4517 2.79393   1
 -15  39   3 2.37596 7.75655  -2
  15  39   0 2.37596 7.75655   1
 -17  39   3 -1.9380 2.95813  -2
  17  39   0 -1.9380 2.95813   1
 -21  39   4 -7.7622 6.21387  -2
  21  39   0 -7.7622 6.21387   1
 -23  39   4 56.1446 6.48659  -2
  23  39   0 56.1446 6.48659   1
 -27  39   5 -2.4425 4.50545  -2
  27  39   0 -2.4425 4.50545   1
 -29  39   5 -2.5807 6.50444  -2
  29  39   0 -2.5807 6.50444   1
 -33  39   6 -1.0755 4.27241  -2
  33  39   0 -1.0755 4.27241   1
 -39  39   7 19.3493 7.69362  -2
  39  39   0 19.3493 7.69362   1
   0  40   0 49.0079 5.84603  -2
   0  40   0 49.0079 5.84603   1
  -4  40   1 74.0491 11.3402  -2
   4  40   0 74.0491 11.3402   1
  -6  40   1 1.31193 3.29967  -2
   6  40   0 1.31193 3.29967   1
 -10  40   2 13.9935 7.45949  -2
  10  40   0 13.9935 7.45949   1
 -12  40   2 -0.9784 3.27797  -2
  12  40   0 -0.9784 3.27797   1
 -16  40   3 37.3787 6.30521  -2
  16  40   0 37.3787 6.30521   1
 -18  40   3 104.391 13.7920  -2
  18  40   0 104.391 13.7920   1
 -22  40   4 8.24360 3.88772  -2
  22  40   0 8.24360 3.88772   1
 -26  40   5 1.64526 7.22527  -2
  26  40   0 1.64526 7.22527   1
 -28  40   5 22.6414 7.55156  -2
  28  40   0 22.6414 7.55156   1
 -31  41   6 9.63120 11.6301  -2
 -32  40   6 9.63120 11.6301  -2
  32  40   0 9.63120 11.6301   1
 -34  40   6 -4.6525 6.35366  -2
  34  40   0 -4.6525 6.35366   1
   1  41   0 -5.9256 3.19765  -2
   1  41   0 -5.9256 3.19765   1
  -5  41   1 39.5522 4.58719  -2
   5  41   0 39.5522 4.58719   1
  -7  41   1 118.553 10.2060  -2
   7  41   0 118.553 10.2060   1
 -11  41   2 126.832 7.01646  -2
  11  41   0 126.832 7.01646   1
 -15  41   3 29.3671 9.90095  -2
  15  41   0 29.3671 9.90095   1
 -17  41   3 -5.1819 3.42646  -2
  17  41   0 -5.1819 3.42646   1
 -21  41   4 21.2261 7.55290  -2
  21  41   0 21.2261 7.55290   1
 -23  41   4 196.251 13.7859  -2
  23  41   0 196.251 13.7859   1
 -27  41   5 136.148 11.1957  -2
  27  41   0 136.148 11.1957   1
 -29  41   5 8.27436 6.89967  -2
  29  41   0 8.27436 6.89967   1
 -33  41   6 -4.4615 6.39015  -2
  33  41   0 -4.4615 6.39015   1
   0  42   0 266.805 17.2484  -2
   0  42   0 266.805 17.2484   1
  -6  42   1 10.3844 3.85321  -2
   6  42   0 10.3844 3.85321   1
 -10  42   2 18.5108 8.15422  -2
  10  42   0 18.5108 8.15422   1
 -12  42   2 12.9729 3.87939  -2
  12  42   0 12.9729 3.87939   1
 -16  42   3 31.0910 8.35922  -2
  16  42   0 31.0910 8.35922   1
 -18  42   3 11.1451 6.92284  -2
  18  42   0 11.1451 6.92284   1
 -22  42   4 23.3415 5.04718  -2
  22  42   0 23.3415 5.04718   1
 -26  42   5 22.9100 8.40991  -2
  26  42   0 22.9100 8.40991   1
 -28  42   5 30.5367 5.70008  -2
  28  42   0 30.5367 5.70008   1
   1  43   0 3.60908 3.73962  -2
   1  43   0 3.60908 3.73962   1
  -5  43   1 52.9142 5.39446  -2
   5  43   0 52.9142 5.39446   1
  -7  43   1 275.744 19.1708  -2
   7  43   0 275.744 19.1708   1
 -11  43   2 65.4942 4.88553  -2
  11  43   0 65.4942 4.88553   1
 -15  43   3 54.5850 11.2973  -2
  15  43   0 54.5850 11.2973   1
 -17  43   3 0.88154 3.84835  -2
  17  43   0 0.88154 3.84835   1
 -21  43   4 62.7476 10.9704  -2
  21  43   0 62.7476 10.9704   1
 -23  43   4 46.0865 6.52686  -2
  23  43   0 46.0865 6.52686   1
 -27  43   5 2.69928 5.18496  -2
  27  43   0 2.69928 5.18496   1
 -29  43   5 88.0366 8.96717  -2
  29  43   0 88.0366 8.96717   1
 -33  43   6 48.1769 9.46399  -2
  33  43   0 48.1769 9.46399   1
   0  44   0 80.2523 7.83492  -2
   0  44   0 80.2523 7.83492   1
  -4  44   1 206.238 22.3186  -2
   4  44   0 206.238 22.3186   1
  -6  44   1 0.96009 3.67927  -2
   6  44   0 0.96009 3.67927   1
 -10  44   2 3.11586 6.67245  -2
  10  44   0 3.11586 6.67245   1
 -12  44   2 5.55316 3.79591  -2
  12  44   0 5.55316 3.79591   1
 -16  44   3 13.2888 8.14584  -2
  16  44   0 13.2888 8.14584   1
 -18  44   3 11.8158 8.31934  -2
  18  44   0 11.8158 8.31934   1
 -22  44   4 17.1285 4.92091  -2
  22  44   0 17.1285 4.92091   1
 -26  44   5 6.95714 8.28801  -2
  26  44   0 6.95714 8.28801   1
 -28  44   5 19.3540 5.23526  -2
  28  44   0 19.3540 5.23526   1
   1  45   0 13.0304 4.21041  -2
   1  45   0 13.0304 4.21041   1
  -5  45   1 15.7911 4.12474  -2
   5  45   0 15.7911 4.12474   1
  -7  45   1 202.529 21.3711  -2
   7  45   0 202.529 21.3711   1
 -11  45   2 34.9650 3.93941  -2
  11  45   0 34.9650 3.93941   1
 -15  45   3 -8.2436 8.66931  -2
  15  45   0 -8.2436 8.66931   1
 -17  45   3 2.46642 4.14105  -2
  17  45   0 2.46642 4.14105   1
 -21  45   4 14.7687 8.41210  -2
  21  45   0 14.7687 8.41210   1
 -23  45   4 0.78139 7.68128  -2
  23  45   0 0.78139 7.68128   1
 -27  45   5 -2.6337 7.34191  -2
  27  45   0 -2.6337 7.34191   1
 -29  45   5 8.79554 6.80300  -2
  29  45   0 8.79554 6.80300   1
   0  46   0 95.2702 8.80443  -2
   0  46   0 95.2702 8.80443   1
  -4  46   1 36.9741 11.4565  -2
   4  46   0 36.9741 11.4565   1
  -6  46   1 63.2690 5.93895  -2
   6  46   0 63.2690 5.93895   1
 -10  46   2 15.1952 8.03140  -2
  10  46   0 15.1952 8.03140   1
 -12  46   2 -0.2573 4.70466  -2
  12  46   0 -0.2573 4.70466   1
 -16  46   3 4.03777 7.69361  -2
  16  46   0 4.03777 7.69361   1
 -18  46   3 5.88734 5.04581  -2
  18  46   0 5.88734 5.04581   1
 -22  46   4 10.7040 4.81541  -2
  22  46   0 10.7040 4.81541   1
 -26  46   5 10.3389 8.40189  -2
  26  46   0 10.3389 8.40189   1
   1  47   0 -4.8186 4.06821  -2
   1  47   0 -4.8186 4.06821   1
  -5  47   1 26.6219 4.86447  -2
   5  47   0 26.6219 4.86447   1
  -7  47   1 -9.4163 7.40584  -2
   7  47   0 -9.4163 7.40584   1
 -11  47   2 15.2570 5.89271  -2
  11  47   0 15.2570 5.89271   1
 -15  47   3 19.9568 8.41014  -2
  15  47   0 19.9568 8.41014   1
 -17  47   3 33.5635 5.95545  -2
  17  47   0 33.5635 5.95545   1
 -21  47   4 22.7335 8.59431  -2
  21  47   0 22.7335 8.59431   1
 -23  47   4 88.5204 8.67381  -2
  23  47   0 88.5204 8.67381   1
   0  48   0 247.935 16.8509  -2
   0  48   0 247.935 16.8509   1
  -4  48   1 13.1313 9.77309  -2
   4  48   0 13.1313 9.77309   1
  -6  48   1 -1.8295 7.51636  -2
   6  48   0 -1.8295 7.51636   1
 -10  48   2 6.35348 8.15958  -2
  10  48   0 6.35348 8.15958   1
 -12  48   2 10.6276 4.34403  -2
  12  48   0 10.6276 4.34403   1
 -16  48   3 -2.0480 8.09072  -2
  16  48   0 -2.0480 8.09072   1
 -18  48   3 0.64270 4.87821  -2
  18  48   0 0.64270 4.87821   1
   1  49   0 15.7058 4.64246  -2
   1  49   0 15.7058 4.64246   1
  -5  49   1 31.8920 5.04607  -2
   5  49   0 31.8920 5.04607   1
  -7  49   1 11.1035 8.52056  -2
   7  49   0 11.1035 8.52056   1
 -11  49   2 25.0593 8.29214  -2
  11  49   0 25.0593 8.29214   1
 -15  49   3 52.7279 10.8622  -2
  15  49   0 52.7279 10.8622   1
 -17  49   3 62.2483 7.51105  -2
  17  49   0 62.2483 7.51105   1
   0  50   0 -4.4675 5.92099  -2
   0  50   0 -4.4675 5.92099   1
  -4  50   1 -1.5547 8.90994  -2
   4  50   0 -1.5547 8.90994   1
  -6  50   1 38.9509 5.48419  -2
   6  50   0 38.9509 5.48419   1
 -10  50   2 38.2812 9.40773  -2
  10  50   0 38.2812 9.40773   1
 -12  50   2 24.8140 6.72895  -2
  12  50   0 24.8140 6.72895   1
   1  51   0 -11.846 5.60557  -2
   1  51   0 -11.846 5.60557   1
  -5  51   1 48.3946 8.93067  -2
   5  51   0 48.3946 8.93067   1
 -54   0   9 35.1477 8.35046  -2
 -54   0   1 35.1477 8.35046   1
 -52   0   8 45.8974 9.59663  -2
 -52   0   1 45.8974 9.59663   1
 -50   0   8 87.5277 10.2678  -2
 -50   0   1 87.5277 10.2678   1
 -48   0   8 257.132 25.2726  -2
 -48   0   1 257.132 25.2726   1
 -46   0   7 50.2709 10.2622  -2
 -46   0   1 50.2709 10.2622   1
 -44   0   7 204.332 13.5155  -2
 -44   0   1 204.332 13.5155   1
 -40   0   6 55.4977 8.88434  -2
 -40   0   1 55.4977 8.88434   1
 -38   0   6 166.195 9.65324  -2
 -38   0   1 166.195 9.65324   1
 -34   0   5 415.612 20.8349  -2
 -34   0   1 415.612 20.8349   1
 -32   0   5 602.059 29.4394  -2
 -32   0   1 602.059 29.4394   1
 -28   0   4 507.637 14.7353  -2
 -28   0   1 507.637 14.7353   1
 -26   0   4 1024.97 60.7285  -2
 -26   0   1 1024.97 60.7285   1
 -24   0   3 926.343 43.0605  -2
 -24   0   1 926.343 43.0605   1
 -22   0   3 55.6881 2.17305  -2
 -22   0   1 55.6881 2.17305   1
 -20   0   3 95.9109 5.39799  -2
 -20   0   1 95.9109 5.39799   1
 -18   0   2 4412.49 129.619  -2
 -18   0   1 4412.49 129.619   1
 -16   0   2 172.908 5.51577  -2
 -16   0   1 172.908 5.51577   1
 -14   0   1 3.11445 0.95819   1
 -14   0   1 4.44074 1.10298   2
 -12   0   1 840.391 25.8233  -2
 -12   0   1 840.391 25.8233   1
 -10   0   1 0.20479 0.74894  -2
 -10   0   1 0.20479 0.74894   1
   8   0   0 105.871 7.28586  -2
  -8   0   1 105.871 7.28586   1
  -8   0   1 27.2929 1.81318   2
  -8   0   1 28.4040 1.87179   1
   6   0   0 56.3129 2.32216  -2
  -6   0   1 56.3129 2.32216   1
  -4   0   1 0.38408 0.26318   2
  -4   0   1 7.76133 0.79357   1
   2   0   1 -0.1562 0.11539  -2
  -2   0   1 -0.1562 0.11539   1
   2   0   1 0.01324 0.08824   1
   4   0   1 76.3725 5.30474   2
   4   0   1 2.17160 0.38344   1
  -6   0   2 902.572 34.1317  -2
   6   0   1 902.572 34.1317   1
   8   0   1 153.706 10.7017   2
   8   0   1 222.953 11.0064   1
  -8   0   2 802.225 51.8880  -2
   8   0   1 802.225 51.8880   1
 -10   0   3 124.295 4.14002  -2
  10   0   1 124.295 4.14002   1
 -12   0   3 1207.67 35.0907  -2
  12   0   1 1207.67 35.0907   1
  14   0   1 642.987 36.0124   1
  14   0   1 597.462 40.4471   2
 -14   0   4 1166.96 56.7808  -2
  14   0   1 1166.96 56.7808   1
 -16   0   4 840.907 25.0175  -2
  16   0   1 840.907 25.0175   1
 -18   0   4 816.396 24.3676  -2
  18   0   1 816.396 24.3676   1
 -20   0   5 77.9871 9.82772  -2
  20   0   1 77.9871 9.82772   1
 -22   0   5 294.412 9.19348  -2
  22   0   1 294.412 9.19348   1
  22   0   1 282.665 22.2961   1
 -24   0   5 305.885 26.2805  -2
  24   0   1 305.885 26.2805   1
 -26   0   6 15.1465 3.08011  -2
  26   0   1 15.1465 3.08011   1
 -28   0   6 251.013 6.99943  -2
  28   0   1 251.013 6.99943   1
 -32   0   7 690.282 33.6014  -2
  32   0   1 690.282 33.6014   1
 -34   0   7 -0.6640 2.04737  -2
  34   0   1 -0.6640 2.04737   1
 -38   0   8 43.5799 4.34717  -2
  38   0   1 43.5799 4.34717   1
 -40   0   8 2.72063 3.81249  -2
  40   0   1 2.72063 3.81249   1
 -44   0   9 180.647 12.2759  -2
  44   0   1 180.647 12.2759   1
 -46   0   9 112.617 13.9829  -2
  46   0   1 112.617 13.9829   1
 -48   0  10 97.2741 13.0520  -2
  48   0   1 97.2741 13.0520   1
 -50   0  10 35.1076 4.59226  -2
  50   0   1 35.1076 4.59226   1
 -52   0  10 148.976 17.1735  -2
  52   0   1 148.976 17.1735   1
 -56   0  11 92.0795 14.2133  -2
  56   0   1 92.0795 14.2133   1
 -57   1   9 27.7175 8.76575  -2
 -57   1   1 27.7175 8.76575   1
 -55   1   9 19.5872 7.61018  -2
 -55   1   1 19.5872 7.61018   1
 -53   1   9 53.9383 11.9985  -2
 -53   1   1 53.9383 11.9985   1
 -51   1   8 14.0552 4.77346  -2
 -51   1   1 14.0552 4.77346   1
 -49   1   8 19.1278 3.88562  -2
 -49   1   1 19.1278 3.88562   1
 -47   1   8 149.985 13.0141  -2
 -47   1   1 149.985 13.0141   1
 -45   1   7 15.8846 2.28183  -2
 -45   1   1 15.8846 2.28183   1
 -43   1   7 2.70871 2.84713  -2
 -43   1   1 2.70871 2.84713   1
 -41   1   1 9.45617 3.54011   1
 -39   1   6 5.91645 1.28651  -2
 -39   1   1 5.91645 1.28651   1
 -37   1   6 5.97900 3.91287  -2
 -37   1   1 5.97900 3.91287   1
 -35   1   5 127.371 9.60621  -2
 -35   1   1 127.371 9.60621   1
 -33   1   5 93.5515 2.66426  -2
 -33   1   1 93.5515 2.66426   1
 -31   1   5 75.8395 9.37830  -2
 -31   1   1 75.8395 9.37830   1
 -29   1   4 7.75969 1.54847  -2
 -29   1   1 7.75969 1.54847   1
 -27   1   4 5.64104 1.28982  -2
 -27   1   1 5.64104 1.28982   1
 -23   1   3 178.641 3.88242  -2
 -23   1   1 178.641 3.88242   1
 -21   1   3 -0.8899 0.71119  -2
 -21   1   1 -0.8899 0.71119   1
 -19   1   2 42.7045 2.74113  -2
 -19   1   1 42.7045 2.74113   1
 -17   1   2 78.5433 1.90503  -2
 -17   1   1 78.5433 1.90503   1
 -15   1   2 31.1164 1.09927  -2
 -15   1   1 31.1164 1.09927   1
 -15   1   1 16.2772 3.62710   2
 -13   1   1 3.07806 2.18288   1
 -13   1   1 1.76086 0.82178  -2
 -13   1   1 1.76086 0.82178   1
 -13   1   1 2.04747 1.99847   2
 -11   1   1 3.78061 0.46457  -2
 -11   1   1 3.78061 0.46457   1
  -9   1   1 0.21909 0.46449   1
  -9   1   1 0.76530 0.45598   2
  -9   1   1 3.58539 1.01601  -2
  -9   1   1 3.58539 1.01601   1
  -7   1   1 5.26048 0.46707   1
  -7   1   1 5.70927 0.47613   2
   7   1   0 33.9433 1.89247  -2
  -7   1   1 33.9433 1.89247   1
   5   1   0 468.922 15.4900  -2
  -5   1   1 468.922 15.4900   1
  -3   1   1 0.49915 0.08114   1
  -1   1   1 0.03193 0.02419   1
   1   1   1 0.01915 0.03265   2
   3   1   1 -0.1070 0.08205   1
  -5   1   2 318.813 10.4781  -2
   5   1   1 318.813 10.4781   1
  -7   1   2 181.051 6.97660  -2
   7   1   1 181.051 6.97660   1
   7   1   1 73.4011 3.89018   1
   7   1   1 61.8416 3.23383   2
  -9   1   3 3.54791 0.97945  -2
   9   1   1 3.54791 0.97945   1
   9   1   1 0.56207 0.39465   1
   9   1   1 0.55821 0.54741   2
 -11   1   3 17.4110 0.68484  -2
  11   1   1 17.4110 0.68484   1
 -13   1   3 3.58219 0.70538  -2
  13   1   1 3.58219 0.70538   1
  13   1   1 -0.9961 1.99534   1
 -15   1   4 58.3600 1.56517  -2
  15   1   1 58.3600 1.56517   1
 -17   1   4 350.083 7.17801  -2
  17   1   1 350.083 7.17801   1
 -19   1   4 31.6915 6.03903  -2
  19   1   1 31.6915 6.03903   1
 -21   1   5 53.8697 1.44199  -2
  21   1   1 53.8697 1.44199   1
 -23   1   5 112.335 2.64152  -2
  23   1   1 112.335 2.64152   1
 -27   1   6 60.5180 1.62285  -2
  27   1   1 60.5180 1.62285   1
 -29   1   6 46.0611 2.52234  -2
  29   1   1 46.0611 2.52234   1
 -33   1   7 14.7708 1.08950  -2
  33   1   1 14.7708 1.08950   1
 -35   1   7 1.49702 3.40800  -2
  35   1   1 1.49702 3.40800   1
 -37   1   8 39.1542 5.26097  -2
  37   1   1 39.1542 5.26097   1
 -39   1   8 7.09392 1.63151  -2
  39   1   1 7.09392 1.63151   1
 -41   1   8 149.228 18.1832  -2
 -41   1   9 149.228 18.1832  -2
  41   1   1 149.228 18.1832   1
 -43   1   9 -0.7613 2.89800  -2
  43   1   1 -0.7613 2.89800   1
 -45   1   9 217.862 8.00024  -2
  45   1   1 217.862 8.00024   1
 -49   1  10 27.6828 3.64610  -2
  49   1   1 27.6828 3.64610   1
 -51   1  10 2.71238 4.42221  -2
  51   1   1 2.71238 4.42221   1
 -55   1  11 3.93388 7.63355  -2
  55   1   1 3.93388 7.63355   1
 -57   1  11 17.9070 8.50064  -2
  57   1   1 17.9070 8.50064   1
 -59   1  12 23.9063 10.5100  -2
  59   1   1 23.9063 10.5100   1
 -56   2   9 40.6938 6.21293  -2
 -56   2   1 40.6938 6.21293   1
 -54   2   9 34.2877 8.28313  -2
 -54   2   1 34.2877 8.28313   1
 -52   2   8 8.80392 6.88606  -2
 -52   2   1 8.80392 6.88606   1
 -50   2   8 32.7703 3.63583  -2
 -50   2   1 32.7703 3.63583   1
 -48   2   8 263.277 18.0825  -2
 -48   2   1 263.277 18.0825   1
 -46   2   7 27.1885 5.92022  -2
 -46   2   1 27.1885 5.92022   1
 -44   2   7 6.83218 2.54338  -2
 -44   2   1 6.83218 2.54338   1
 -40   2   6 27.9269 3.84426  -2
 -40   2   1 27.9269 3.84426   1
 -38   2   6 153.420 6.84081  -2
 -38   2   1 153.420 6.84081   1
 -36   2   6 106.022 13.2749  -2
 -36   2   1 106.022 13.2749   1
 -34   2   5 44.6006 2.50677  -2
 -34   2   1 44.6006 2.50677   1
 -32   2   5 417.930 14.7796  -2
 -32   2   1 417.930 14.7796   1
 -28   2   4 159.667 3.80578  -2
 -28   2   1 159.667 3.80578   1
 -26   2   4 402.232 18.1192  -2
 -26   2   1 402.232 18.1192   1
 -26   2   4 533.943 35.7778  -2
 -26   2   3 533.943 35.7778  -2
 -26   2   1 533.943 35.7778   1
 -24   2   3 6.22224 2.08160  -2
 -24   2   1 6.22224 2.08160   1
 -22   2   3 124.716 2.68785  -2
 -22   2   1 124.716 2.68785   1
 -20   2   3 17.7364 2.63315  -2
 -20   2   1 17.7364 2.63315   1
 -18   2   2 2384.93 48.8364  -2
 -18   2   1 2384.93 48.8364   1
 -16   2   2 594.932 12.3853  -2
 -16   2   1 594.932 12.3853   1
 -14   2   1 11.5873 0.99172   2
 -14   2   1 8.58512 0.86988   1
 -14   2   2 24.1747 2.22964  -2
 -14   2   1 24.1747 2.22964   1
 -12   2   1 466.977 10.4436  -2
 -12   2   1 466.977 10.4436   1
 -10   2   1 46.2099 1.54574  -2
 -10   2   1 46.2099 1.54574   1
 -10   2   1 23.0746 3.37794   2
  -8   2   1 47.1469 1.92629   2
   8   2   0 94.0211 6.57820  -2
  -8   2   1 94.0211 6.57820   1
  -8   2   1 51.8930 2.08099   1
   6   2   0 67.7665 1.98249  -2
  -6   2   1 67.7665 1.98249   1
  -4   2   1 97.1366 6.50593   1
   4   2   0 1695.71 109.404  -2
  -4   2   1 1695.71 109.404   1
  -4   2   1 216.518 14.1205   2
  -2   2   1 0.16124 0.08700   2
  -2   2   1 1.38805 0.25172   1
   0   2   1 -0.0523 0.07751  -2
   0   2   1 -0.0523 0.07751   1
   2   2   1 3.02351 0.28963   2
   2   2   1 0.04733 0.10357   1
   4   2   1 400.811 14.9707   1
   4   2   1 240.381 11.3133   2
  -6   2   2 74.9049 2.14231  -2
   6   2   1 74.9049 2.14231   1
   8   2   1 5.66400 0.50233   1
   8   2   1 4.74004 0.55251   2
  -8   2   2 35.5204 2.71870  -2
   8   2   1 35.5204 2.71870   1
 -10   2   3 126.409 3.17775  -2
  10   2   1 126.409 3.17775   1
 -12   2   3 75.1940 1.98925  -2
  12   2   1 75.1940 1.98925   1
  14   2   1 786.970 24.3754   1
  14   2   1 692.874 33.1051   2
 -14   2   4 842.651 57.0346  -2
  14   2   1 842.651 57.0346   1
 -16   2   4 0.67643 0.57682  -2
  16   2   1 0.67643 0.57682   1
 -18   2   4 897.684 18.5744  -2
  18   2   1 897.684 18.5744   1
 -20   2   5 12.2966 3.53658  -2
  20   2   1 12.2966 3.53658   1
 -22   2   5 9.69311 0.69379  -2
  22   2   1 9.69311 0.69379   1
 -24   2   5 42.1762 3.33369  -2
  24   2   1 42.1762 3.33369   1
 -26   2   6 59.7433 2.81735  -2
  26   2   1 59.7433 2.81735   1
 -28   2   6 91.7255 2.05790  -2
  28   2   1 91.7255 2.05790   1
 -32   2   7 269.706 9.77922  -2
  32   2   1 269.706 9.77922   1
  32   2   1 246.304 20.1516   1
 -34   2   7 52.2183 2.52657  -2
  34   2   1 52.2183 2.52657   1
 -36   2   8 97.9553 12.6379  -2
  36   2   1 97.9553 12.6379   1
 -38   2   8 269.169 10.8284  -2
  38   2   1 269.169 10.8284   1
 -40   2   8 5.41148 4.26530  -2
  40   2   1 5.41148 4.26530   1
 -42   2   9 12.6901 8.96330  -2
  42   2   1 12.6901 8.96330   1
 -44   2   9 -0.9570 2.61276  -2
  44   2   1 -0.9570 2.61276   1
 -46   2   9 -0.7993 6.44432  -2
  46   2   1 -0.7993 6.44432   1
 -48   2  10 25.6213 5.84489  -2
  48   2   1 25.6213 5.84489   1
 -50   2  10 -1.2022 2.17010  -2
  50   2   1 -1.2022 2.17010   1
 -52   2  10 16.5803 7.35057  -2
  52   2   1 16.5803 7.35057   1
 -54   2  11 15.9601 4.62860  -2
  54   2   1 15.9601 4.62860   1
 -56   2  11 44.2325 10.3535  -2
  56   2   1 44.2325 10.3535   1
 -58   2  12 26.9092 12.2448  -2
  58   2   1 26.9092 12.2448   1
 -60   2  12 73.9146 12.4334  -2
  60   2   1 73.9146 12.4334   1
 -59   3  10 52.0976 10.6800  -2
 -59   3   1 52.0976 10.6800   1
 -57   3   9 34.6442 9.71644  -2
 -57   3   1 34.6442 9.71644   1
 -55   3   9 34.1873 8.87681  -2
 -55   3   1 34.1873 8.87681   1
 -53   3   9 27.2468 10.5228  -2
 -53   3   1 27.2468 10.5228   1
 -51   3   8 42.7443 9.23042  -2
 -51   3   1 42.7443 9.23042   1
 -49   3   8 15.1871 3.72917  -2
 -49   3   1 15.1871 3.72917   1
 -47   3   8 159.828 19.0909  -2
 -47   3   1 159.828 19.0909   1
 -45   3   7 2.73595 2.19618  -2
 -45   3   1 2.73595 2.19618   1
 -43   3   7 25.8885 3.36905  -2
 -43   3   1 25.8885 3.36905   1
 -41   3   6 26.2509 7.01857  -2
 -41   3   1 26.2509 7.01857   1
 -41   3   1 21.0249 6.27637   1
 -39   3   6 45.7992 2.80777  -2
 -39   3   1 45.7992 2.80777   1
 -37   3   6 -2.9964 3.50711  -2
 -37   3   1 -2.9964 3.50711   1
 -35   3   5 62.6938 6.28387  -2
 -35   3   1 62.6938 6.28387   1
 -33   3   5 18.7139 1.15943  -2
 -33   3   1 18.7139 1.15943   1
 -29   3   4 235.426 10.8091  -2
 -29   3   1 235.426 10.8091   1
 -27   3   4 969.981 20.0885  -2
 -27   3   1 969.981 20.0885   1
 -25   3   4 607.292 50.1038  -2
 -25   3   1 607.292 50.1038   1
 -23   3   3 7.33686 0.86147  -2
 -23   3   1 7.33686 0.86147   1
 -21   3   3 583.461 11.4229  -2
 -21   3   1 583.461 11.4229   1
 -19   3   2 190.638 13.7953  -2
 -19   3   1 190.638 13.7953   1
 -19   3   3 291.769 24.8134  -2
 -19   3   1 291.769 24.8134   1
 -17   3   2 830.160 16.3782  -2
 -17   3   1 830.160 16.3782   1
 -15   3   2 1451.52 31.4249  -2
 -15   3   1 1451.52 31.4249   1
 -13   3   1 64.4846 7.42514   1
 -13   3   1 91.2309 3.28854  -2
 -13   3   1 91.2309 3.28854   1
 -11   3   1 1.44404 0.42275  -2
 -11   3   1 1.44404 0.42275   1
  -9   3   1 95.0255 3.86771  -2
  -9   3   1 95.0255 3.86771   1
  -9   3   1 33.2006 1.46467   2
  -9   3   1 35.4245 1.60375   1
  -7   3   1 8.58850 0.99624   2
  -7   3   1 20.9768 1.38673   1
   7   3   0 68.9636 2.49356  -2
  -7   3   1 68.9636 2.49356   1
   5   3   0 6.94129 0.44635  -2
  -5   3   1 6.94129 0.44635   1
  -3   3   1 237.207 15.5195   2
   3   3   1 379.574 14.2185   1
  -5   3   2 486.443 14.2365  -2
   5   3   1 486.443 14.2365   1
   7   3   1 78.3158 5.90962   2
   7   3   1 152.125 7.68454   1
  -7   3   2 331.642 10.8342  -2
   7   3   1 331.642 10.8342   1
   9   3   1 86.5914 4.74141   2
   9   3   1 67.6984 3.36473   1
  -9   3   3 239.607 7.88159  -2
   9   3   1 239.607 7.88159   1
 -11   3   3 11.8179 0.58145  -2
  11   3   1 11.8179 0.58145   1
 -13   3   3 199.176 5.51863  -2
  13   3   1 199.176 5.51863   1
  13   3   1 28.2899 2.70456   2
 -15   3   4 474.951 9.93420  -2
  15   3   1 474.951 9.93420   1
 -17   3   4 1991.52 38.8895  -2
  17   3   1 1991.52 38.8895   1
 -19   3   4 87.4030 10.2964  -2
  19   3   1 87.4030 10.2964   1
 -21   3   5 30.5311 1.06814  -2
  21   3   1 30.5311 1.06814   1
 -23   3   5 9.61185 0.83118  -2
  23   3   1 9.61185 0.83118   1
 -25   3   5 198.744 14.1654  -2
  25   3   1 198.744 14.1654   1
 -27   3   6 1153.81 20.2402  -2
  27   3   1 1153.81 20.2402   1
 -29   3   6 20.6858 1.51885  -2
  29   3   1 20.6858 1.51885   1
 -33   3   7 -0.1808 1.04678  -2
  33   3   1 -0.1808 1.04678   1
 -35   3   7 4.14044 3.55818  -2
  35   3   1 4.14044 3.55818   1
 -37   3   8 113.155 9.05673  -2
  37   3   1 113.155 9.05673   1
 -39   3   8 48.0150 2.99024  -2
  39   3   1 48.0150 2.99024   1
 -41   3   8 185.337 20.3500  -2
 -41   3   9 185.337 20.3500  -2
  41   3   1 185.337 20.3500   1
 -41   3   8 94.4070 11.6241  -2
  41   3   1 94.4070 11.6241   1
 -43   3   9 23.2459 3.33020  -2
  43   3   1 23.2459 3.33020   1
 -45   3   9 3.86324 2.17038  -2
  45   3   1 3.86324 2.17038   1
 -49   3  10 14.9857 3.80893  -2
  49   3   1 14.9857 3.80893   1
 -51   3  10 -0.9393 3.71824  -2
  51   3   1 -0.9393 3.71824   1
 -55   3  11 26.0577 9.16330  -2
  55   3   1 26.0577 9.16330   1
 -57   3  11 36.7752 9.94239  -2
  57   3   1 36.7752 9.94239   1
 -59   3  12 32.5659 11.6681  -2
  59   3   1 32.5659 11.6681   1
 -60   4  10 38.1637 10.8649  -2
 -60   4   1 38.1637 10.8649   1
 -56   4   9 -1.8616 5.61541  -2
 -56   4   1 -1.8616 5.61541   1
 -54   4   9 5.34129 4.57070  -2
 -54   4   1 5.34129 4.57070   1
 -52   4   8 5.83156 7.03983  -2
 -52   4   1 5.83156 7.03983   1
 -50   4   8 1.25671 2.05012  -2
 -50   4   1 1.25671 2.05012   1
 -48   4   8 195.599 20.4031  -2
 -48   4   1 195.599 20.4031   1
 -46   4   7 20.7362 5.65204  -2
 -46   4   1 20.7362 5.65204   1
 -44   4   7 -1.4147 2.09718  -2
 -44   4   1 -1.4147 2.09718   1
 -42   4   7 31.8714 5.40945  -2
 -42   4   1 31.8714 5.40945   1
 -40   4   6 3.20567 3.04723  -2
 -40   4   1 3.20567 3.04723   1
 -38   4   6 24.8406 2.73022  -2
 -38   4   1 24.8406 2.73022   1
 -36   4   6 13.6994 7.90024  -2
 -36   4   1 13.6994 7.90024   1
 -34   4   5 89.8859 3.84829  -2
 -34   4   1 89.8859 3.84829   1
 -32   4   5 19.4300 1.66117  -2
 -32   4   1 19.4300 1.66117   1
 -30   4   5 406.148 35.0122  -2
 -30   4   1 406.148 35.0122   1
 -28   4   4 129.299 3.02055  -2
 -28   4   1 129.299 3.02055   1
 -26   4   4 53.0818 3.89449  -2
 -26   4   1 53.0818 3.89449   1
 -24   4   3 85.5951 4.95184  -2
 -24   4   1 85.5951 4.95184   1
 -22   4   3 262.091 4.96248  -2
 -22   4   1 262.091 4.96248   1
 -20   4   3 16.6923 1.74253  -2
 -20   4   1 16.6923 1.74253   1
 -18   4   2 704.963 14.6705  -2
 -18   4   1 704.963 14.6705   1
 -16   4   2 697.568 14.4806  -2
 -16   4   1 697.568 14.4806   1
 -14   4   2 69.4496 2.83102  -2
 -14   4   1 69.4496 2.83102   1
 -14   4   1 33.8036 2.04922   1
 -14   4   1 29.1299 2.02348   2
 -12   4   1 1082.00 23.8964  -2
 -12   4   1 1082.00 23.8964   1
 -10   4   1 9.64755 0.71745  -2
 -10   4   1 9.64755 0.71745   1
  -8   4   1 100.462 3.24234   1
   8   4   0 142.724 6.88708  -2
  -8   4   1 142.724 6.88708   1
  -8   4   1 97.9219 2.68723   2
   6   4   0 280.136 7.66976  -2
  -6   4   1 280.136 7.66976   1
  -4   4   1 6.36582 0.43130   2
  -4   4   1 5.59551 0.42093   1
   4   4   0 15.3588 1.66436  -2
  -4   4   1 15.3588 1.66436   1
  -2   4   1 18.1289 0.93499   2
  -2   4   1 10.3905 0.86399   1
   2   4   1 0.24305 0.22761   2
   2   4   1 0.15845 0.22784   1
   4   4   1 60.7621 2.53847   1
   4   4   1 52.7255 2.44609   2
  -6   4   2 50.3258 1.69995  -2
   6   4   1 50.3258 1.69995   1
   8   4   1 2.55269 0.43648   1
   8   4   1 3.60850 0.70841   2
 -10   4   3 32.7911 1.11665  -2
  10   4   1 32.7911 1.11665   1
 -12   4   3 4.80900 0.61121  -2
  12   4   1 4.80900 0.61121   1
 -14   4   4 98.7341 5.74690  -2
  14   4   1 98.7341 5.74690   1
  14   4   1 71.6951 2.99107   1
  14   4   1 64.7647 3.70843   2
 -16   4   4 759.391 15.7271  -2
  16   4   1 759.391 15.7271   1
 -18   4   4 412.066 8.83719  -2
  18   4   1 412.066 8.83719   1
 -20   4   5 15.4911 3.61741  -2
  20   4   1 15.4911 3.61741   1
 -22   4   5 74.0913 1.70002  -2
  22   4   1 74.0913 1.70002   1
 -24   4   5 105.397 10.9147  -2
  24   4   1 105.397 10.9147   1
 -26   4   6 95.7749 5.76191  -2
  26   4   1 95.7749 5.76191   1
 -28   4   6 7.35233 0.84353  -2
  28   4   1 7.35233 0.84353   1
 -32   4   7 8.08502 1.60813  -2
  32   4   1 8.08502 1.60813   1
 -34   4   7 90.7791 4.06346  -2
  34   4   1 90.7791 4.06346   1
 -38   4   8 31.4197 2.92097  -2
  38   4   1 31.4197 2.92097   1
 -40   4   8 12.4447 3.49131  -2
  40   4   1 12.4447 3.49131   1
 -44   4   9 2.86061 2.64960  -2
  44   4   1 2.86061 2.64960   1
 -46   4   9 9.15028 4.93381  -2
  46   4   1 9.15028 4.93381   1
 -48   4  10 19.9246 8.08518  -2
  48   4   1 19.9246 8.08518   1
 -50   4  10 14.3272 2.84263  -2
  50   4   1 14.3272 2.84263   1
 -52   4  10 11.4871 6.88940  -2
  52   4   1 11.4871 6.88940   1
 -54   4  11 -0.1048 5.15118  -2
  54   4   1 -0.1048 5.15118   1
 -56   4  11 7.36922 7.33589  -2
  56   4   1 7.36922 7.33589   1
 -58   4  12 35.9095 13.3105  -2
  58   4   1 35.9095 13.3105   1
 -60   4  12 0.06024 5.16951  -2
  60   4   1 0.06024 5.16951   1
 -59   5  10 6.26143 8.50943  -2
 -59   5   1 6.26143 8.50943   1
 -57   5   9 9.10097 8.92020  -2
 -57   5   1 9.10097 8.92020   1
 -55   5   9 -4.9161 4.09312  -2
 -55   5   1 -4.9161 4.09312   1
 -51   5   8 20.0596 8.41004  -2
 -51   5   1 20.0596 8.41004   1
 -49   5   8 16.5794 3.59218  -2
 -49   5   1 16.5794 3.59218   1
 -47   5   8 137.800 12.3496  -2
 -47   5   1 137.800 12.3496   1
 -45   5   7 50.5837 4.05582  -2
 -45   5   1 50.5837 4.05582   1
 -43   5   7 21.6250 4.03950  -2
 -43   5   1 21.6250 4.03950   1
 -41   5   6 3.04982 5.80539  -2
 -41   5   1 3.04982 5.80539   1
 -39   5   6 4.73634 1.47153  -2
 -39   5   1 4.73634 1.47153   1
 -37   5   6 10.0641 3.85868  -2
 -37   5   1 10.0641 3.85868   1
 -35   5   5 41.8175 5.19948  -2
 -35   5   1 41.8175 5.19948   1
 -33   5   5 325.683 7.51385  -2
 -33   5   1 325.683 7.51385   1
 -31   5   4 882.350 58.2837  -2
 -31   5   1 882.350 58.2837   1
 -29   5   4 262.866 9.73581  -2
 -29   5   1 262.866 9.73581   1
 -27   5   4 132.458 3.08086  -2
 -27   5   1 132.458 3.08086   1
 -25   5   4 45.6259 7.64492  -2
 -25   5   1 45.6259 7.64492   1
 -23   5   3 801.189 15.0767  -2
 -23   5   1 801.189 15.0767   1
 -21   5   3 19.3745 0.96121  -2
 -21   5   1 19.3745 0.96121   1
 -19   5   2 389.535 26.5453  -2
 -19   5   1 389.535 26.5453   1
 -19   5   3 424.251 35.1612  -2
 -19   5   1 424.251 35.1612   1
 -17   5   2 273.047 5.87482  -2
 -17   5   1 273.047 5.87482   1
 -15   5   2 132.667 3.20551  -2
 -15   5   1 132.667 3.20551   1
 -13   5   1 402.142 10.6461  -2
 -13   5   1 402.142 10.6461   1
 -11   5   1 7.44861 0.49301  -2
 -11   5   1 7.44861 0.49301   1
  -9   5   1 1.41226 0.74340   2
  -9   5   1 6.65563 0.94524  -2
  -9   5   1 6.65563 0.94524   1
  -9   5   1 0.42695 0.83213   1
  -7   5   1 89.5383 10.2690   2
   7   5   0 341.185 10.1968  -2
  -7   5   1 341.185 10.1968   1
  -7   5   1 124.569 9.09255   1
   5   5   0 194.878 5.42173  -2
  -5   5   1 194.878 5.42173   1
  -3   5   1 -0.0439 0.25343   1
  -3   5   1 0.09290 0.30781   2
   1   5   1 347.525 9.59321  -2
  -1   5   1 347.525 9.59321   1
  -1   5   1 352.631 11.5589  -2
   1   5   1 352.631 11.5589   1
   3   5   1 3.94772 0.31436   2
   3   5   1 4.67785 0.47070   1
  -5   5   2 60.8104 2.04748  -2
   5   5   1 60.8104 2.04748   1
  -7   5   2 272.259 9.01059  -2
   7   5   1 272.259 9.01059   1
   7   5   1 81.5543 8.46818   1
  -9   5   3 191.169 5.84239  -2
   9   5   1 191.169 5.84239   1
   9   5   1 118.929 6.33464   2
   9   5   1 98.7888 10.1378   1
 -11   5   3 310.675 7.14173  -2
  11   5   1 310.675 7.14173   1
 -13   5   3 469.036 12.9252  -2
  13   5   1 469.036 12.9252   1
 -15   5   4 876.084 18.9217  -2
  15   5   1 876.084 18.9217   1
  15   5   1 530.034 35.6781   2
 -17   5   4 92.0480 2.13872  -2
  17   5   1 92.0480 2.13872   1
 -19   5   4 169.360 17.4680  -2
  19   5   1 169.360 17.4680   1
  19   5   1 87.3286 6.59980   2
 -21   5   5 112.894 2.69924  -2
  21   5   1 112.894 2.69924   1
 -23   5   5 141.132 3.13427  -2
  23   5   1 141.132 3.13427   1
 -27   5   6 247.555 5.38612  -2
  27   5   1 247.555 5.38612   1
 -29   5   6 289.943 9.99011  -2
  29   5   1 289.943 9.99011   1
 -31   5   6 43.9277 5.43977  -2
  31   5   1 43.9277 5.43977   1
 -33   5   7 279.114 6.34535  -2
  33   5   1 279.114 6.34535   1
 -35   5   7 478.454 28.8807  -2
  35   5   1 478.454 28.8807   1
 -37   5   8 41.9912 5.39094  -2
  37   5   1 41.9912 5.39094   1
 -39   5   8 294.183 8.59544  -2
  39   5   1 294.183 8.59544   1
 -41   5   8 15.3313 6.54639  -2
  41   5   1 15.3313 6.54639   1
 -43   5   9 91.3107 5.58089  -2
  43   5   1 91.3107 5.58089   1
 -45   5   9 9.00661 2.65236  -2
  45   5   1 9.00661 2.65236   1
 -49   5  10 11.0330 3.56313  -2
  49   5   1 11.0330 3.56313   1
 -51   5  10 7.62774 7.12208  -2
  51   5   1 7.62774 7.12208   1
 -53   5  11 4.00358 10.0553  -2
  53   5   1 4.00358 10.0553   1
 -55   5  11 18.8462 9.23120  -2
  55   5   1 18.8462 9.23120   1
 -57   5  11 24.0009 9.67486  -2
  57   5   1 24.0009 9.67486   1
 -59   5  12 20.2498 12.2800  -2
  59   5   1 20.2498 12.2800   1
 -60   6  10 4.95280 9.35513  -2
 -60   6   1 4.95280 9.35513   1
 -58   6  10 12.0278 12.1362  -2
 -58   6   1 12.0278 12.1362   1
 -56   6   9 33.6665 5.72200  -2
 -56   6   1 33.6665 5.72200   1
 -54   6   9 2.58337 4.83742  -2
 -54   6   1 2.58337 4.83742   1
 -52   6   8 -6.1538 6.56725  -2
 -52   6   1 -6.1538 6.56725   1
 -50   6   8 4.13960 2.60456  -2
 -50   6   1 4.13960 2.60456   1
 -48   6   8 -2.1140 6.72375  -2
 -48   6   1 -2.1140 6.72375   1
 -46   6   7 10.1121 5.31614  -2
 -46   6   1 10.1121 5.31614   1
 -44   6   7 24.9063 2.83445  -2
 -44   6   1 24.9063 2.83445   1
 -40   6   6 84.6783 5.98205  -2
 -40   6   1 84.6783 5.98205   1
 -38   6   6 68.5758 4.36465  -2
 -38   6   1 68.5758 4.36465   1
 -34   6   5 727.304 21.7619  -2
 -34   6   1 727.304 21.7619   1
 -32   6   5 29.5267 2.03322  -2
 -32   6   1 29.5267 2.03322   1
 -30   6   5 239.562 22.2402  -2
 -30   6   1 239.562 22.2402   1
 -28   6   4 100.438 2.49047  -2
 -28   6   1 100.438 2.49047   1
 -26   6   4 109.264 5.47882  -2
 -26   6   1 109.264 5.47882   1
 -24   6   3 169.713 8.52839  -2
 -24   6   1 169.713 8.52839   1
 -22   6   3 81.5676 2.01624  -2
 -22   6   1 81.5676 2.01624   1
 -20   6   3 25.9687 2.58688  -2
 -20   6   1 25.9687 2.58688   1
 -18   6   2 489.835 10.4483  -2
 -18   6   1 489.835 10.4483   1
 -16   6   2 164.948 3.58022  -2
 -16   6   1 164.948 3.58022   1
 -14   6   1 36.5513 2.75831   1
 -14   6   2 116.122 6.84865  -2
 -14   6   1 116.122 6.84865   1
 -14   6   1 47.2621 3.08687   2
 -12   6   1 713.195 16.3730  -2
 -12   6   1 713.195 16.3730   1
 -10   6   1 99.0734 3.01808  -2
 -10   6   1 99.0734 3.01808   1
  -8   6   1 9.81180 0.64890   2
  -8   6   1 12.3936 0.80803   1
   8   6   0 22.7029 2.80278  -2
  -8   6   1 22.7029 2.80278   1
   6   6   0 428.097 11.6649  -2
  -6   6   1 428.097 11.6649   1
   4   6   0 27.4637 1.39128  -2
  -4   6   1 27.4637 1.39128   1
  -4   6   1 0.32354 0.69632   2
  -4   6   1 -0.4156 0.57478   1
  -2   6   1 14.7249 0.79453   2
  -2   6   1 14.9932 0.62321   1
   0   6   1 412.004 10.7247  -2
   0   6   1 412.004 10.7247   1
   2   6   1 8.81218 0.53419   2
   2   6   1 10.4701 0.66758   1
   4   6   1 104.872 4.39480   2
   4   6   1 99.4459 7.00669   1
  -4   6   2 235.765 9.08768  -2
   4   6   1 235.765 9.08768   1
  -6   6   2 330.550 9.83089  -2
   6   6   1 330.550 9.83089   1
   8   6   1 0.37080 0.64505   2
   8   6   1 0.13848 0.50896   1
  -8   6   2 2.47687 1.86323  -2
   8   6   1 2.47687 1.86323   1
 -10   6   3 549.587 15.4574  -2
  10   6   1 549.587 15.4574   1
 -12   6   3 5.26543 0.79687  -2
  12   6   1 5.26543 0.79687   1
  14   6   1 6.42425 1.22877   1
 -14   6   4 43.6977 2.99680  -2
  14   6   1 43.6977 2.99680   1
 -16   6   4 1094.69 23.9341  -2
  16   6   1 1094.69 23.9341   1
 -18   6   4 74.2932 2.05622  -2
  18   6   1 74.2932 2.05622   1
  20   6   1 4.73119 1.66388   2
 -20   6   5 21.4613 2.27586  -2
  20   6   1 21.4613 2.27586   1
 -22   6   5 4.83256 0.69457  -2
  22   6   1 4.83256 0.69457   1
 -24   6   5 795.462 44.4334  -2
  24   6   1 795.462 44.4334   1
 -26   6   6 -1.7287 2.11816  -2
  26   6   1 -1.7287 2.11816   1
 -28   6   6 104.982 2.65357  -2
  28   6   1 104.982 2.65357   1
 -32   6   7 12.7781 2.33203  -2
  32   6   1 12.7781 2.33203   1
 -34   6   7 16.8070 2.11791  -2
  34   6   1 16.8070 2.11791   1
 -38   6   8 30.9691 3.00424  -2
  38   6   1 30.9691 3.00424   1
 -40   6   8 10.9572 3.41964  -2
  40   6   1 10.9572 3.41964   1
 -44   6   9 19.6479 3.16661  -2
  44   6   1 19.6479 3.16661   1
 -46   6   9 15.3471 5.21750  -2
  46   6   1 15.3471 5.21750   1
 -48   6  10 23.4440 8.56028  -2
  48   6   1 23.4440 8.56028   1
 -50   6  10 19.8325 3.16837  -2
  50   6   1 19.8325 3.16837   1
 -52   6  10 7.66362 7.50683  -2
  52   6   1 7.66362 7.50683   1
 -54   6  11 26.9286 9.67002  -2
  54   6   1 26.9286 9.67002   1
 -56   6  11 16.7938 8.28154  -2
  56   6   1 16.7938 8.28154   1
 -60   6  12 -8.3975 9.44332  -2
  60   6   1 -8.3975 9.44332   1
 -59   7  10 -1.2032 5.66555  -2
 -59   7   1 -1.2032 5.66555   1
 -57   7   9 -6.8020 8.69129  -2
 -57   7   1 -6.8020 8.69129   1
 -57   7  10 -15.943 8.10770  -2
 -57   7   1 -15.943 8.10770   1
 -55   7   9 4.12447 4.69178  -2
 -55   7   1 4.12447 4.69178   1
 -53   7   9 -5.5410 10.0387  -2
 -53   7   1 -5.5410 10.0387   1
 -51   7   8 -9.8337 6.62638  -2
 -51   7   1 -9.8337 6.62638   1
 -49   7   8 1.56246 3.31538  -2
 -49   7   1 1.56246 3.31538   1
 -47   7   8 6.51124 10.5480  -2
 -47   7   1 6.51124 10.5480   1
 -45   7   7 255.399 10.2337  -2
 -45   7   1 255.399 10.2337   1
 -43   7   7 66.6423 5.67338  -2
 -43   7   1 66.6423 5.67338   1
 -41   7   6 26.4207 7.63962  -2
 -41   7   1 26.4207 7.63962   1
 -39   7   6 143.347 5.63741  -2
 -39   7   1 143.347 5.63741   1
 -37   7   6 135.176 10.2473  -2
 -37   7   1 135.176 10.2473   1
 -35   7   5 170.475 17.0511  -2
 -35   7   1 170.475 17.0511   1
 -33   7   5 185.339 4.87187  -2
 -33   7   1 185.339 4.87187   1
 -29   7   4 16.0065 1.93650  -2
 -29   7   1 16.0065 1.93650   1
 -27   7   4 70.9984 2.00215  -2
 -27   7   1 70.9984 2.00215   1
 -23   7   3 101.676 2.45027  -2
 -23   7   1 101.676 2.45027   1
 -21   7   3 40.0393 1.33788  -2
 -21   7   1 40.0393 1.33788   1
 -19   7   3 109.119 11.0760  -2
 -19   7   1 109.119 11.0760   1
 -19   7   2 29.2168 5.10030  -2
 -19   7   1 29.2168 5.10030   1
 -17   7   2 457.147 9.01951  -2
 -17   7   1 457.147 9.01951   1
 -15   7   2 742.271 15.4288  -2
 -15   7   1 742.271 15.4288   1
 -13   7   1 359.740 12.4624  -2
 -13   7   1 359.740 12.4624   1
 -11   7   1 4.33603 0.68405  -2
 -11   7   1 4.33603 0.68405   1
  -9   7   1 0.83173 0.87543  -2
  -9   7   1 0.83173 0.87543   1
  -9   7   1 -2.5911 1.66152   2
  -7   7   1 2.32990 1.18004   2
   7   7   0 8.54263 0.91294  -2
  -7   7   1 8.54263 0.91294   1
   5   7   0 207.348 5.82303  -2
  -5   7   1 207.348 5.82303   1
  -3   7   1 102.824 3.06778   2
  -3   7   1 110.525 3.09265   1
   1   7   1 8.64926 0.78240  -2
  -1   7   1 8.64926 0.78240   1
  -1   7   1 8.64381 0.81704  -2
   1   7   1 8.64381 0.81704   1
   3   7   1 231.584 7.83222   1
   3   7   1 217.559 5.86537   2
  -5   7   2 1.77526 0.72697  -2
   5   7   1 1.77526 0.72697   1
  -7   7   2 4.33298 0.84452  -2
   7   7   1 4.33298 0.84452   1
  -9   7   3 301.848 8.65868  -2
   9   7   1 301.848 8.65868   1
 -11   7   3 199.686 5.61550  -2
  11   7   1 199.686 5.61550   1
 -13   7   3 944.933 23.5759  -2
  13   7   1 944.933 23.5759   1
 -15   7   4 70.5075 2.14270  -2
  15   7   1 70.5075 2.14270   1
 -17   7   4 98.2354 2.29137  -2
  17   7   1 98.2354 2.29137   1
 -19   7   4 119.997 10.9421  -2
  19   7   1 119.997 10.9421   1
  19   7   1 96.0921 7.02215   2
 -21   7   5 13.3934 0.98591  -2
  21   7   1 13.3934 0.98591   1
 -23   7   5 136.826 3.22172  -2
  23   7   1 136.826 3.22172   1
  25   7   1 7.70495 2.03543   2
 -25   7   6 82.8630 10.7043  -2
  25   7   1 82.8630 10.7043   1
 -27   7   6 90.8495 2.52111  -2
  27   7   1 90.8495 2.52111   1
 -29   7   6 647.302 26.6746  -2
  29   7   1 647.302 26.6746   1
 -31   7   7 49.9065 7.75626  -2
  31   7   1 49.9065 7.75626   1
 -33   7   7 463.698 12.2194  -2
  33   7   1 463.698 12.2194   1
 -35   7   7 101.258 11.8381  -2
  35   7   1 101.258 11.8381   1
 -37   7   8 5.75138 3.93835  -2
  37   7   1 5.75138 3.93835   1
 -39   7   8 328.596 14.0777  -2
  39   7   1 328.596 14.0777   1
 -41   7   8 53.6130 9.40496  -2
  41   7   1 53.6130 9.40496   1
 -43   7   9 17.7907 3.31577  -2
  43   7   1 17.7907 3.31577   1
 -45   7   9 58.2803 4.41107  -2
  45   7   1 58.2803 4.41107   1
 -51   7  10 5.09369 7.35098  -2
  51   7   1 5.09369 7.35098   1
 -55   7  11 132.366 10.7178  -2
  55   7   1 132.366 10.7178   1
 -57   7  11 -6.6294 8.60019  -2
  57   7   1 -6.6294 8.60019   1
 -59   7  12 2.99152 12.8744  -2
  59   7   1 2.99152 12.8744   1
 -60   8  10 51.9020 9.22663  -2
 -60   8   1 51.9020 9.22663   1
 -56   8   9 -9.9389 6.32837  -2
 -56   8   1 -9.9389 6.32837   1
 -54   8   9 -1.6594 5.25660  -2
 -54   8   1 -1.6594 5.25660   1
 -52   8   8 -1.4135 7.73767  -2
 -52   8   1 -1.4135 7.73767   1
 -50   8   8 17.8883 3.39876  -2
 -50   8   1 17.8883 3.39876   1
 -48   8   8 -2.0454 6.74955  -2
 -48   8   1 -2.0454 6.74955   1
 -46   8   7 58.6849 7.40907  -2
 -46   8   1 58.6849 7.40907   1
 -46   8   8 88.0560 11.1916  -2
 -46   8   1 88.0560 11.1916   1
 -44   8   7 80.2875 5.16560  -2
 -44   8   1 80.2875 5.16560   1
 -42   8   7 56.8195 9.81405  -2
 -42   8   1 56.8195 9.81405   1
 -40   8   6 9.93246 2.93090  -2
 -40   8   1 9.93246 2.93090   1
 -38   8   6 147.461 6.97342  -2
 -38   8   1 147.461 6.97342   1
 -34   8   5 131.265 5.41769  -2
 -34   8   1 131.265 5.41769   1
 -32   8   5 120.297 5.75892  -2
 -32   8   1 120.297 5.75892   1
 -30   8   5 173.249 17.3275  -2
 -30   8   1 173.249 17.3275   1
 -28   8   4 29.7888 1.26730  -2
 -28   8   1 29.7888 1.26730   1
 -26   8   4 28.8727 2.53051  -2
 -26   8   1 28.8727 2.53051   1
 -24   8   3 10.1169 2.52091  -2
 -24   8   1 10.1169 2.52091   1
 -22   8   3 37.1345 1.24704  -2
 -22   8   1 37.1345 1.24704   1
 -20   8   3 18.1631 3.19809  -2
 -20   8   1 18.1631 3.19809   1
 -18   8   2 75.1514 1.95156  -2
 -18   8   1 75.1514 1.95156   1
 -16   8   2 691.085 13.3317  -2
 -16   8   1 691.085 13.3317   1
 -14   8   1 158.076 11.1704   2
 -14   8   2 222.518 16.4545  -2
 -14   8   1 222.518 16.4545   1
 -14   8   1 176.578 12.4306   1
 -12   8   1 148.254 3.96250  -2
 -12   8   1 148.254 3.96250   1
 -10   8   1 -1.7476 0.83533  -2
 -10   8   1 -1.7476 0.83533   1
  -8   8   1 1.91140 0.76776   2
  -8   8   1 1.31125 0.72952   1
   8   8   0 62.3199 2.98416  -2
  -8   8   1 62.3199 2.98416   1
   6   8   0 34.9352 1.38994  -2
  -6   8   1 34.9352 1.38994   1
   4   8   0 44.0338 1.81619  -2
  -4   8   1 44.0338 1.81619   1
  -2   8   1 85.4573 2.88167   2
  -2   8   1 89.5461 2.72572   1
   0   8   1 20.6585 0.97082  -2
   0   8   1 20.6585 0.97082   1
   2   8   1 44.4972 1.45346   2
   2   8   1 39.9467 1.80364   1
  -4   8   2 51.6123 2.00564  -2
   4   8   1 51.6123 2.00564   1
  -6   8   2 529.132 14.9060  -2
   6   8   1 529.132 14.9060   1
   8   8   1 4.31494 1.12541   2
  -8   8   2 90.2883 6.76731  -2
   8   8   1 90.2883 6.76731   1
   8   8   1 8.42241 1.00426   1
 -10   8   3 448.654 12.7465  -2
  10   8   1 448.654 12.7465   1
 -12   8   3 289.623 7.46900  -2
  12   8   1 289.623 7.46900   1
 -14   8   4 1083.36 52.0198  -2
  14   8   1 1083.36 52.0198   1
  14   8   1 284.337 20.1016   1
 -16   8   4 35.4877 1.17065  -2
  16   8   1 35.4877 1.17065   1
 -18   8   4 31.2922 1.14975  -2
  18   8   1 31.2922 1.14975   1
 -20   8   5 6.81697 2.14377  -2
  20   8   1 6.81697 2.14377   1
 -22   8   5 109.336 2.63727  -2
  22   8   1 109.336 2.63727   1
 -24   8   5 310.628 14.5905  -2
  24   8   1 310.628 14.5905   1
 -26   8   6 439.374 18.3598  -2
  26   8   1 439.374 18.3598   1
 -28   8   6 321.554 6.91134  -2
  28   8   1 321.554 6.91134   1
 -32   8   7 166.701 6.77186  -2
  32   8   1 166.701 6.77186   1
 -34   8   7 5.52924 2.39318  -2
  34   8   1 5.52924 2.39318   1
 -36   8   8 25.1029 9.00758  -2
  36   8   1 25.1029 9.00758   1
 -38   8   8 91.3070 5.30007  -2
  38   8   1 91.3070 5.30007   1
 -40   8   8 76.6006 4.92650  -2
  40   8   1 76.6006 4.92650   1
 -44   8   9 2.50571 2.53027  -2
  44   8   1 2.50571 2.53027   1
 -46   8   9 38.1604 6.15935  -2
  46   8   1 38.1604 6.15935   1
 -48   8  10 17.9570 8.02171  -2
  48   8   1 17.9570 8.02171   1
 -50   8  10 51.5980 4.74230  -2
  50   8   1 51.5980 4.74230   1
 -52   8  10 12.6227 7.80004  -2
  52   8   1 12.6227 7.80004   1
 -54   8  11 21.6738 9.96067  -2
  54   8   1 21.6738 9.96067   1
 -56   8  11 39.0313 6.45544  -2
  56   8   1 39.0313 6.45544   1
  60   8   1 15.2064 5.51067   1
 -57   9  10 26.8235 9.58803  -2
 -57   9   1 26.8235 9.58803   1
 -55   9   9 63.1635 9.02004  -2
 -55   9   1 63.1635 9.02004   1
 -53   9   9 46.9010 8.84255  -2
 -53   9   1 46.9010 8.84255   1
 -51   9   8 77.1658 7.41235  -2
 -51   9   1 77.1658 7.41235   1
 -51   9   9 71.3041 11.6604  -2
 -51   9   1 71.3041 11.6604   1
 -49   9   8 -5.8982 7.28765  -2
 -49   9   1 -5.8982 7.28765   1
 -49   9   1 -1.6283 3.30190   1
 -47   9   8 13.2632 6.25378  -2
 -47   9   1 13.2632 6.25378   1
 -45   9   7 49.8936 4.26877  -2
 -45   9   1 49.8936 4.26877   1
 -43   9   7 11.5767 3.17348  -2
 -43   9   1 11.5767 3.17348   1
 -41   9   1 20.4276 6.46708   1
 -41   9   6 15.6761 6.32307  -2
 -41   9   1 15.6761 6.32307   1
 -39   9   6 70.5238 4.41872  -2
 -39   9   1 70.5238 4.41872   1
 -37   9   6 37.4194 5.03772  -2
 -37   9   1 37.4194 5.03772   1
 -35   9   6 592.684 46.5562  -2
 -35   9   1 592.684 46.5562   1
 -35   9   5 95.6255 11.5622  -2
 -35   9   1 95.6255 11.5622   1
 -33   9   5 14.2319 1.37617  -2
 -33   9   1 14.2319 1.37617   1
 -31   9   5 63.3712 5.73396  -2
 -31   9   1 63.3712 5.73396   1
 -29   9   4 54.4369 3.27434  -2
 -29   9   1 54.4369 3.27434   1
 -27   9   4 253.281 5.38140  -2
 -27   9   1 253.281 5.38140   1
 -25   9   4 49.3743 6.52346  -2
 -25   9   1 49.3743 6.52346   1
 -23   9   3 83.4094 2.18994  -2
 -23   9   1 83.4094 2.18994   1
 -21   9   3 3.86721 0.94158  -2
 -21   9   1 3.86721 0.94158   1
 -19   9   2 47.2796 6.74285  -2
 -19   9   1 47.2796 6.74285   1
 -17   9   2 36.2320 1.15377  -2
 -17   9   1 36.2320 1.15377   1
 -15   9   2 -0.2505 1.00028  -2
 -15   9   1 -0.2505 1.00028   1
 -13   9   1 30.4775 1.60344  -2
 -13   9   1 30.4775 1.60344   1
 -11   9   1 4.73282 0.66171  -2
 -11   9   1 4.73282 0.66171   1
  -9   9   1 150.840 4.89041  -2
  -9   9   1 150.840 4.89041   1
   7   9   0 414.237 11.4207  -2
  -7   9   1 414.237 11.4207   1
   5   9   0 4.39410 0.85015  -2
  -5   9   1 4.39410 0.85015   1
  -3   9   1 0.78083 0.53512   1
  -3   9   1 0.84641 0.57291   2
   1   9   1 6.53774 0.79762  -2
  -1   9   1 6.53774 0.79762   1
  -1   9   1 7.12351 0.88229  -2
   1   9   1 7.12351 0.88229   1
   3   9   1 15.9058 0.96678   1
   3   9   1 12.0673 0.71564   2
  -5   9   2 20.3007 1.19568  -2
   5   9   1 20.3007 1.19568   1
  -7   9   2 229.260 6.71622  -2
   7   9   1 229.260 6.71622   1
  -9   9   3 249.012 10.9990  -2
   9   9   1 249.012 10.9990   1
 -11   9   3 34.4064 1.51669  -2
  11   9   1 34.4064 1.51669   1
 -13   9   3 2260.80 50.8087  -2
  13   9   1 2260.80 50.8087   1
 -15   9   4 91.8404 2.30571  -2
  15   9   1 91.8404 2.30571   1
 -17   9   4 19.6922 0.87381  -2
  17   9   1 19.6922 0.87381   1
 -19   9   4 94.5294 9.63620  -2
  19   9   1 94.5294 9.63620   1
 -21   9   5 1021.08 21.7144  -2
  21   9   1 1021.08 21.7144   1
 -23   9   5 329.652 7.58191  -2
  23   9   1 329.652 7.58191   1
  25   9   1 5.64987 1.88078   2
 -27   9   6 59.7505 1.99759  -2
  27   9   1 59.7505 1.99759   1
 -29   9   6 -1.4900 3.00578  -2
  29   9   1 -1.4900 3.00578   1
 -33   9   7 13.1812 1.66372  -2
  33   9   1 13.1812 1.66372   1
 -35   9   7 37.5711 7.41148  -2
  35   9   1 37.5711 7.41148   1
 -37   9   8 16.1707 6.61143  -2
  37   9   1 16.1707 6.61143   1
 -39   9   8 62.0211 3.95393  -2
  39   9   1 62.0211 3.95393   1
 -41   9   8 2.96789 5.92125  -2
  41   9   1 2.96789 5.92125   1
 -43   9   9 61.9234 4.60185  -2
  43   9   1 61.9234 4.60185   1
 -45   9   9 97.1011 5.85326  -2
  45   9   1 97.1011 5.85326   1
  47   9   1 -3.6291 3.25310   1
 -49   9  10 -7.5237 3.50970  -2
  49   9   1 -7.5237 3.50970   1
 -51   9  10 8.93931 4.65589  -2
  51   9   1 8.93931 4.65589   1
 -55   9  11 56.2700 9.04482  -2
  55   9   1 56.2700 9.04482   1
 -59   9  12 5.81357 7.62472  -2
  59   9   1 5.81357 7.62472   1
 -56  10   9 -9.0357 5.33282  -2
 -56  10   1 -9.0357 5.33282   1
 -54  10   9 -4.9734 6.56597  -2
 -54  10   1 -4.9734 6.56597   1
 -50  10   8 2.15578 3.19693  -2
 -50  10   1 2.15578 3.19693   1
 -46  10   7 28.7777 8.07533  -2
 -46  10   1 28.7777 8.07533   1
 -44  10   7 104.260 6.71123  -2
 -44  10   1 104.260 6.71123   1
 -42  10   7 24.9776 8.44899  -2
 -42  10   1 24.9776 8.44899   1
 -40  10   6 124.403 7.54940  -2
 -40  10   1 124.403 7.54940   1
 -38  10   6 1.60898 2.90392  -2
 -38  10   1 1.60898 2.90392   1
 -36  10   6 328.125 20.2141  -2
 -36  10   1 328.125 20.2141   1
 -34  10   5 69.1592 4.34301  -2
 -34  10   1 69.1592 4.34301   1
 -32  10   5 51.0807 4.18874  -2
 -32  10   1 51.0807 4.18874   1
 -30  10   5 36.1295 5.95233  -2
 -30  10   1 36.1295 5.95233   1
 -28  10   4 467.388 10.1351  -2
 -28  10   1 467.388 10.1351   1
 -26  10   4 24.8473 2.75334  -2
 -26  10   1 24.8473 2.75334   1
 -24  10   3 125.693 8.35034  -2
 -24  10   1 125.693 8.35034   1
 -24  10   4 414.339 32.6511  -2
 -24  10   1 414.339 32.6511   1
 -22  10   3 47.2424 1.47583  -2
 -22  10   1 47.2424 1.47583   1
 -20  10   3 33.8690 3.73663  -2
 -20  10   1 33.8690 3.73663   1
 -18  10   2 -1.2370 0.84805  -2
 -18  10   1 -1.2370 0.84805   1
 -16  10   2 142.146 3.51490  -2
 -16  10   1 142.146 3.51490   1
 -14  10   1 26.6388 3.04582   1
 -14  10   1 20.6792 3.88334   2
 -14  10   2 33.9363 5.90166  -2
 -14  10   1 33.9363 5.90166   1
 -12  10   1 9999.99 230.773  -2
 -12  10   1 9999.99 230.773   1
 -10  10   1 295.003 7.17815  -2
 -10  10   1 295.003 7.17815   1
  -8  10   1 29.0228 2.74048   2
   8  10   0 53.7465 3.59355  -2
  -8  10   1 53.7465 3.59355   1
  -8  10   1 45.0763 4.45556   1
   6  10   0 513.025 15.2631  -2
  -6  10   1 513.025 15.2631   1
   4  10   0 46.4643 1.98765  -2
  -4  10   1 46.4643 1.98765   1
   2  10   1 10.2353 0.95884  -2
  -2  10   1 10.2353 0.95884   1
  -2  10   1 0.42317 1.25363   2
  -2  10   1 0.53835 1.18748   1
   0  10   1 20.6794 1.05406  -2
   0  10   1 20.6794 1.05406   1
  -2  10   1 8.21692 1.25286  -2
   2  10   1 8.21692 1.25286   1
   2  10   1 7.53439 1.72516   1
  -4  10   2 350.660 10.5745  -2
   4  10   1 350.660 10.5745   1
  -6  10   2 67.9917 2.37405  -2
   6  10   1 67.9917 2.37405   1
  -8  10   2 242.295 11.7548  -2
   8  10   1 242.295 11.7548   1
   8  10   1 226.039 13.0322   1
   8  10   1 224.593 16.1290   2
 -10  10   3 29.5193 1.66347  -2
  10  10   1 29.5193 1.66347   1
 -12  10   3 1795.44 47.3075  -2
  12  10   1 1795.44 47.3075   1
  14  10   1 21.3533 2.31658   1
 -14  10   4 24.7942 5.46644  -2
  14  10   1 24.7942 5.46644   1
  14  10   1 12.0011 3.02774   2
 -16  10   4 294.836 6.17952  -2
  16  10   1 294.836 6.17952   1
 -18  10   4 56.4555 1.79922  -2
  18  10   1 56.4555 1.79922   1
 -20  10   5 192.466 8.66553  -2
  20  10   1 192.466 8.66553   1
 -22  10   5 113.263 2.69577  -2
  22  10   1 113.263 2.69577   1
 -24  10   5 172.581 10.6101  -2
  24  10   1 172.581 10.6101   1
 -24  10   6 280.795 22.8718  -2
  24  10   1 280.795 22.8718   1
 -26  10   6 23.5029 2.78704  -2
  26  10   1 23.5029 2.78704   1
 -28  10   6 230.853 5.81923  -2
  28  10   1 230.853 5.81923   1
 -32  10   7 208.946 8.87848  -2
  32  10   1 208.946 8.87848   1
 -34  10   7 88.1544 6.42783  -2
  34  10   1 88.1544 6.42783   1
 -38  10   8 33.2835 4.46806  -2
  38  10   1 33.2835 4.46806   1
 -40  10   8 -3.8270 3.66666  -2
  40  10   1 -3.8270 3.66666   1
 -44  10   9 -3.9342 6.20771  -2
  44  10   1 -3.9342 6.20771   1
 -46  10   9 23.4909 7.75221  -2
  46  10   1 23.4909 7.75221   1
 -50  10  10 24.1819 4.22532  -2
  50  10   1 24.1819 4.22532   1
 -56  10  11 -0.2845 5.83729  -2
  56  10   1 -0.2845 5.83729   1
 -58  10  12 0.69286 8.14636  -2
  58  10   1 0.69286 8.14636   1
 -59  11  10 40.6764 10.9154  -2
 -59  11   1 40.6764 10.9154   1
 -55  11   9 -10.001 5.56414  -2
 -55  11   1 -10.001 5.56414   1
 -53  11   9 4.73544 7.65936  -2
 -53  11   1 4.73544 7.65936   1
 -51  11   8 3.65460 5.49103  -2
 -51  11   1 3.65460 5.49103   1
 -49  11   8 65.1836 6.38549  -2
 -49  11   1 65.1836 6.38549   1
 -47  11   8 86.0479 11.1771  -2
 -47  11   1 86.0479 11.1771   1
 -45  11   7 59.3563 5.04387  -2
 -45  11   1 59.3563 5.04387   1
 -43  11   7 32.4183 4.96039  -2
 -43  11   1 32.4183 4.96039   1
 -39  11   6 5.24554 2.46577  -2
 -39  11   1 5.24554 2.46577   1
 -37  11   6 54.9653 7.42231  -2
 -37  11   1 54.9653 7.42231   1
 -33  11   5 23.4767 1.82049  -2
 -33  11   1 23.4767 1.82049   1
 -29  11   4 285.221 13.4323  -2
 -29  11   1 285.221 13.4323   1
 -27  11   4 336.707 7.86555  -2
 -27  11   1 336.707 7.86555   1
 -25  11   1 18.8767 2.68220   2
 -23  11   3 74.0261 2.09892  -2
 -23  11   1 74.0261 2.09892   1
 -21  11   3 6.50810 0.95601  -2
 -21  11   1 6.50810 0.95601   1
 -19  11   2 164.149 14.6602  -2
 -19  11   1 164.149 14.6602   1
 -17  11   2 236.820 5.66796  -2
 -17  11   1 236.820 5.66796   1
 -15  11   2 54.4593 1.75181  -2
 -15  11   1 54.4593 1.75181   1
 -13  11   1 93.5712 2.74200  -2
 -13  11   1 93.5712 2.74200   1
 -11  11   1 7.72437 1.06722  -2
 -11  11   1 7.72437 1.06722   1
  -9  11   1 160.013 5.38309  -2
  -9  11   1 160.013 5.38309   1
   7  11   0 28.2538 1.56412  -2
  -7  11   1 28.2538 1.56412   1
   5  11   0 1675.83 48.8972  -2
  -5  11   1 1675.83 48.8972   1
  -3  11   1 782.319 52.9352   1
  -3  11   1 817.935 38.4220   2
   3  11   0 1247.61 40.5524  -2
  -3  11   1 1247.61 40.5524   1
   1  11   1 117.529 3.42157  -2
  -1  11   1 117.529 3.42157   1
  -1  11   1 119.930 3.98372  -2
   1  11   1 119.930 3.98372   1
   3  11   1 153.780 6.35327   2
   3  11   1 152.514 7.79867   1
  -3  11   2 192.558 7.83732  -2
   3  11   1 192.558 7.83732   1
  -5  11   2 1003.43 28.0594  -2
   5  11   1 1003.43 28.0594   1
  -7  11   2 34.2903 1.67607  -2
   7  11   1 34.2903 1.67607   1
  -9  11   3 1679.61 44.2786  -2
   9  11   1 1679.61 44.2786   1
 -11  11   3 1691.36 44.6016  -2
  11  11   1 1691.36 44.6016   1
 -13  11   3 58.3262 2.27073  -2
  13  11   1 58.3262 2.27073   1
 -15  11   4 52.1083 1.63420  -2
  15  11   1 52.1083 1.63420   1
 -17  11   4 550.328 11.8274  -2
  17  11   1 550.328 11.8274   1
 -19  11   4 190.863 16.4953  -2
  19  11   1 190.863 16.4953   1
 -21  11   5 -1.3955 1.06889  -2
  21  11   1 -1.3955 1.06889   1
 -23  11   5 1440.38 32.1147  -2
  23  11   1 1440.38 32.1147   1
 -27  11   6 71.5733 2.23987  -2
  27  11   1 71.5733 2.23987   1
 -29  11   6 123.225 6.73095  -2
  29  11   1 123.225 6.73095   1
 -31  11   7 110.079 11.2606  -2
  31  11   1 110.079 11.2606   1
 -33  11   7 20.3412 1.82409  -2
  33  11   1 20.3412 1.82409   1
 -35  11   8 13.6772 5.75711  -2
  35  11   1 13.6772 5.75711   1
 -39  11   8 90.0605 6.80412  -2
  39  11   1 90.0605 6.80412   1
 -41  11   9 336.171 28.2798  -2
  41  11   1 336.171 28.2798   1
 -43  11   9 4.16614 3.93785  -2
  43  11   1 4.16614 3.93785   1
 -45  11   9 9.61987 3.28345  -2
  45  11   1 9.61987 3.28345   1
 -49  11  10 44.8793 5.92105  -2
  49  11   1 44.8793 5.92105   1
 -51  11  11 12.5540 9.67607  -2
  51  11   1 12.5540 9.67607   1
 -51  11  10 5.68482 5.53421  -2
  51  11   1 5.68482 5.53421   1
 -56  12   9 -5.3313 5.76282  -2
 -56  12   1 -5.3313 5.76282   1
 -54  12   9 44.7416 9.18768  -2
 -54  12   1 44.7416 9.18768   1
 -52  12   9 46.0635 10.0126  -2
 -52  12   1 46.0635 10.0126   1
 -50  12   8 34.0625 4.55241  -2
 -50  12   1 34.0625 4.55241   1
 -48  12   8 53.8028 8.96471  -2
 -48  12   1 53.8028 8.96471   1
 -46  12   7 74.7126 11.5862  -2
 -46  12   1 74.7126 11.5862   1
 -44  12   7 108.530 8.01584  -2
 -44  12   1 108.530 8.01584   1
 -42  12   7 40.6073 7.71781  -2
 -42  12   1 40.6073 7.71781   1
 -40  12   6 0.55841 4.80584  -2
 -40  12   1 0.55841 4.80584   1
 -38  12   6 87.4982 5.91366  -2
 -38  12   1 87.4982 5.91366   1
 -34  12   5 5.16979 2.08187  -2
 -34  12   1 5.16979 2.08187   1
 -32  12   5 270.663 13.8005  -2
 -32  12   1 270.663 13.8005   1
 -30  12   5 154.360 14.1275  -2
 -30  12   1 154.360 14.1275   1
 -28  12   4 43.6820 1.75002  -2
 -28  12   1 43.6820 1.75002   1
 -26  12   4 106.897 5.81743  -2
 -26  12   1 106.897 5.81743   1
 -24  12   3 8.24201 2.26785  -2
 -24  12   1 8.24201 2.26785   1
 -22  12   3 11.4513 0.91830  -2
 -22  12   1 11.4513 0.91830   1
 -20  12   3 16.6080 2.04873  -2
 -20  12   1 16.6080 2.04873   1
 -18  12   2 3.26508 1.22955  -2
 -18  12   1 3.26508 1.22955   1
 -16  12   2 489.751 11.2157  -2
 -16  12   1 489.751 11.2157   1
 -14  12   2 187.215 12.3026  -2
 -14  12   1 187.215 12.3026   1
 -14  12   1 134.162 13.3514   1
 -14  12   1 127.094 12.7515   2
 -12  12   1 0.74274 0.93378  -2
 -12  12   1 0.74274 0.93378   1
 -10  12   1 -4.8405 1.42413  -2
 -10  12   1 -4.8405 1.42413   1
  -8  12   1 3.04004 1.55628   1
  -8  12   1 4.70213 1.59721   2
   8  12   0 87.8134 7.46112  -2
  -8  12   1 87.8134 7.46112   1
   6  12   0 36.0182 1.64104  -2
  -6  12   1 36.0182 1.64104   1
   4  12   0 2189.20 60.0973  -2
  -4  12   1 2189.20 60.0973   1
   2  12   1 53.3053 1.97203  -2
  -2  12   1 53.3053 1.97203   1
  -2  12   1 20.3439 2.70877   1
  -2  12   1 18.2124 2.62500   2
   0  12   1 14.0869 0.97171  -2
   0  12   1 14.0869 0.97171   1
   2  12   1 26.6947 3.19060   1
  -2  12   1 64.0455 3.41453  -2
   2  12   1 64.0455 3.41453   1
  -4  12   2 1161.18 32.0918  -2
   4  12   1 1161.18 32.0918   1
  -6  12   2 136.129 4.03344  -2
   6  12   1 136.129 4.03344   1
   8  12   1 175.192 13.0421   1
  -8  12   2 297.658 28.4940  -2
   8  12   1 297.658 28.4940   1
   8  12   1 171.063 12.7557   2
 -10  12   3 102.273 3.27498  -2
  10  12   1 102.273 3.27498   1
 -12  12   3 7.50282 0.94408  -2
  12  12   1 7.50282 0.94408   1
  14  12   1 65.9841 5.16365   1
  14  12   1 54.4953 6.33760   2
 -14  12   4 52.6378 7.13558  -2
  14  12   1 52.6378 7.13558   1
 -16  12   4 130.050 3.23527  -2
  16  12   1 130.050 3.23527   1
 -18  12   4 37.3934 1.70214  -2
  18  12   1 37.3934 1.70214   1
 -20  12   5 10.1910 5.28928  -2
  20  12   1 10.1910 5.28928   1
 -22  12   5 74.5461 2.11252  -2
  22  12   1 74.5461 2.11252   1
 -24  12   6 274.500 22.6153  -2
  24  12   1 274.500 22.6153   1
 -24  12   5 188.121 8.94078  -2
  24  12   1 188.121 8.94078   1
 -26  12   6 775.399 27.3401  -2
  26  12   1 775.399 27.3401   1
 -28  12   6 72.6139 2.68666  -2
  28  12   1 72.6139 2.68666   1
 -30  12   7 184.366 16.4670  -2
  30  12   1 184.366 16.4670   1
 -32  12   7 42.3241 4.04894  -2
  32  12   1 42.3241 4.04894   1
 -34  12   7 51.3457 4.69975  -2
  34  12   1 51.3457 4.69975   1
 -36  12   8 102.347 11.1310  -2
  36  12   1 102.347 11.1310   1
 -38  12   8 2.95193 3.12483  -2
  38  12   1 2.95193 3.12483   1
 -40  12   8 73.9353 6.38863  -2
  40  12   1 73.9353 6.38863   1
 -44  12   9 10.4297 3.67965  -2
  44  12   1 10.4297 3.67965   1
 -46  12  10 123.997 14.1513  -2
  46  12   1 123.997 14.1513   1
 -46  12   9 130.723 15.3735  -2
  46  12   1 130.723 15.3735   1
 -50  12  10 10.9825 3.46010  -2
  50  12   1 10.9825 3.46010   1
 -54  12  11 59.9062 7.06400  -2
  54  12   1 59.9062 7.06400   1
 -56  12  11 6.96875 6.63346  -2
  56  12   1 6.96875 6.63346   1
 -55  13   9 0.30012 5.90359  -2
 -55  13   1 0.30012 5.90359   1
 -53  13   9 -3.5041 7.46511  -2
 -53  13   1 -3.5041 7.46511   1
 -51  13   9 91.7358 13.1088  -2
 -51  13   1 91.7358 13.1088   1
 -49  13   8 23.9325 4.86944  -2
 -49  13   1 23.9325 4.86944   1
 -47  13   8 52.5631 9.24673  -2
 -47  13   1 52.5631 9.24673   1
 -45  13   7 -2.6172 3.43647  -2
 -45  13   1 -2.6172 3.43647   1
 -43  13   7 101.533 8.02297  -2
 -43  13   1 101.533 8.02297   1
 -41  13   7 108.964 12.2131  -2
 -41  13   1 108.964 12.2131   1
 -39  13   6 31.9269 3.55283  -2
 -39  13   1 31.9269 3.55283   1
 -37  13   6 68.7700 8.54829  -2
 -37  13   1 68.7700 8.54829   1
 -35  13   6 7.90701 5.88058  -2
 -35  13   1 7.90701 5.88058   1
 -33  13   5 122.417 4.15638  -2
 -33  13   1 122.417 4.15638   1
 -31  13   5 50.5555 7.34677  -2
 -31  13   1 50.5555 7.34677   1
 -29  13   4 97.7818 7.22627  -2
 -29  13   1 97.7818 7.22627   1
 -29  13   5 634.703 49.4843  -2
 -29  13   1 634.703 49.4843   1
 -27  13   4 1.33596 1.20263  -2
 -27  13   1 1.33596 1.20263   1
 -23  13   3 479.937 10.0847  -2
 -23  13   1 479.937 10.0847   1
 -21  13   3 2.75288 1.05870  -2
 -21  13   1 2.75288 1.05870   1
 -19  13   2 58.2447 8.17952  -2
 -19  13   1 58.2447 8.17952   1
 -17  13   2 56.9211 1.91281  -2
 -17  13   1 56.9211 1.91281   1
 -15  13   2 376.496 9.70994  -2
 -15  13   1 376.496 9.70994   1
 -13  13   1 23.0393 1.86493  -2
 -13  13   1 23.0393 1.86493   1
 -11  13   1 1.39021 0.72557  -2
 -11  13   1 1.39021 0.72557   1
  -9  13   1 429.332 15.7148  -2
  -9  13   1 429.332 15.7148   1
   7  13   0 131.569 5.27096  -2
  -7  13   1 131.569 5.27096   1
   5  13   0 122.207 4.29649  -2
  -5  13   1 122.207 4.29649   1
  -3  13   1 331.045 23.0875   1
   3  13   0 555.194 36.9069  -2
  -3  13   1 555.194 36.9069   1
   1  13   1 302.680 7.81202  -2
  -1  13   1 302.680 7.81202   1
  -1  13   1 309.187 9.49695  -2
   1  13   1 309.187 9.49695   1
  -3  13   2 32.7718 4.19361  -2
   3  13   1 32.7718 4.19361   1
  -5  13   2 182.949 5.75781  -2
   5  13   1 182.949 5.75781   1
  -7  13   2 83.8639 3.29334  -2
   7  13   1 83.8639 3.29334   1
  -9  13   3 201.854 7.92985  -2
   9  13   1 201.854 7.92985   1
 -11  13   3 142.931 3.83319  -2
  11  13   1 142.931 3.83319   1
 -13  13   3 241.494 9.03468  -2
  13  13   1 241.494 9.03468   1
 -15  13   4 8.05763 1.13224  -2
  15  13   1 8.05763 1.13224   1
 -17  13   4 113.229 3.07262  -2
  17  13   1 113.229 3.07262   1
 -19  13   4 67.9231 8.60645  -2
  19  13   1 67.9231 8.60645   1
 -21  13   5 2.48032 1.17303  -2
  21  13   1 2.48032 1.17303   1
 -23  13   5 1500.26 39.5729  -2
  23  13   1 1500.26 39.5729   1
 -25  13   6 113.813 11.0058  -2
  25  13   1 113.813 11.0058   1
 -27  13   6 194.231 6.29945  -2
  27  13   1 194.231 6.29945   1
  29  13   1 93.1350 9.31470   1
 -29  13   6 121.233 11.3855  -2
  29  13   1 121.233 11.3855   1
 -31  13   7 15.3661 6.01803  -2
  31  13   1 15.3661 6.01803   1
 -33  13   7 64.0272 2.95231  -2
  33  13   1 64.0272 2.95231   1
 -35  13   8 24.9560 6.59557  -2
  35  13   1 24.9560 6.59557   1
 -39  13   8 3.76434 2.72461  -2
  39  13   1 3.76434 2.72461   1
 -43  13   9 43.6316 5.35883  -2
  43  13   1 43.6316 5.35883   1
 -45  13   9 0.00433 3.52339  -2
  45  13   1 0.00433 3.52339   1
 -49  13  10 21.2965 5.13657  -2
  49  13   1 21.2965 5.13657   1
 -51  13  11 6.22383 9.51337  -2
  51  13   1 6.22383 9.51337   1
 -51  13  10 24.1463 6.19924  -2
  51  13   1 24.1463 6.19924   1
 -55  13  11 27.0898 7.44154  -2
  55  13   1 27.0898 7.44154   1
 -57  13  12 49.5619 11.1970  -2
  57  13   1 49.5619 11.1970   1
 -54  14   9 113.207 13.4490  -2
 -54  14   1 113.207 13.4490   1
 -52  14   9 0.56373 8.52308  -2
 -52  14   1 0.56373 8.52308   1
 -50  14   8 -3.2721 3.14850  -2
 -50  14   1 -3.2721 3.14850   1
 -48  14   8 -5.6165 6.77148  -2
 -48  14   1 -5.6165 6.77148   1
 -46  14   8 6.61622 8.30121  -2
 -46  14   1 6.61622 8.30121   1
 -44  14   7 107.082 8.06447  -2
 -44  14   1 107.082 8.06447   1
 -42  14   7 -1.2931 6.51051  -2
 -42  14   1 -1.2931 6.51051   1
 -40  14   6 81.8155 6.76133  -2
 -40  14   1 81.8155 6.76133   1
 -38  14   6 164.272 9.24116  -2
 -38  14   1 164.272 9.24116   1
 -34  14   5 6.99332 2.37472  -2
 -34  14   1 6.99332 2.37472   1
 -32  14   5 2.96897 3.15121  -2
 -32  14   1 2.96897 3.15121   1
 -30  14   5 419.967 33.5977  -2
 -30  14   1 419.967 33.5977   1
 -28  14   4 14.3955 1.25988  -2
 -28  14   1 14.3955 1.25988   1
 -26  14   4 202.988 11.2118  -2
 -26  14   1 202.988 11.2118   1
 -24  14   3 31.9334 5.00744  -2
 -24  14   1 31.9334 5.00744   1
 -22  14   3 187.153 4.27920  -2
 -22  14   1 187.153 4.27920   1
 -20  14   3 17.1887 3.90118  -2
 -20  14   1 17.1887 3.90118   1
 -18  14   2 47.1528 1.91315  -2
 -18  14   1 47.1528 1.91315   1
 -16  14   2 36.5127 1.53520  -2
 -16  14   1 36.5127 1.53520   1
 -14  14   2 301.883 24.4880  -2
 -14  14   1 301.883 24.4880   1
 -14  14   1 301.553 24.1796   2
 -12  14   1 148.336 4.34848  -2
 -12  14   1 148.336 4.34848   1
 -10  14   1 2.86453 1.03538  -2
 -10  14   1 2.86453 1.03538   1
  -8  14   1 154.903 13.5083   2
   8  14   0 121.492 13.7428  -2
  -8  14   1 121.492 13.7428   1
  -8  14   1 112.924 10.3639   1
   6  14   0 249.114 8.57402  -2
  -6  14   1 249.114 8.57402   1
   4  14   0 1744.42 60.0660  -2
  -4  14   1 1744.42 60.0660   1
   2  14   1 134.634 5.06235  -2
  -2  14   1 134.634 5.06235   1
   0  14   1 801.226 22.3042  -2
   0  14   1 801.226 22.3042   1
  -2  14   1 147.459 5.82658  -2
   2  14   1 147.459 5.82658   1
   2  14   1 108.008 8.13016   2
  -4  14   2 1121.38 38.8541  -2
   4  14   1 1121.38 38.8541   1
  -6  14   2 217.814 7.58544  -2
   6  14   1 217.814 7.58544   1
   8  14   1 28.9921 4.63487   2
   8  14   1 21.0192 4.03843   1
 -10  14   3 43.1369 1.67112  -2
  10  14   1 43.1369 1.67112   1
 -12  14   3 178.511 4.82565  -2
  12  14   1 178.511 4.82565   1
  14  14   1 242.229 20.0399   1
 -16  14   4 194.623 4.98705  -2
  16  14   1 194.623 4.98705   1
 -18  14   4 65.4263 2.44655  -2
  18  14   1 65.4263 2.44655   1
 -20  14   5 9.01106 3.86035  -2
  20  14   1 9.01106 3.86035   1
 -22  14   5 167.630 4.11268  -2
  22  14   1 167.630 4.11268   1
 -24  14   5 335.811 19.0590  -2
  24  14   1 335.811 19.0590   1
 -26  14   6 1025.12 49.7197  -2
  26  14   1 1025.12 49.7197   1
 -28  14   6 3.52382 1.08601  -2
  28  14   1 3.52382 1.08601   1
 -32  14   7 -0.1005 2.99782  -2
  32  14   1 -0.1005 2.99782   1
 -34  14   7 0.41454 3.65879  -2
  34  14   1 0.41454 3.65879   1
 -36  14   8 9.32679 6.43601  -2
  36  14   1 9.32679 6.43601   1
 -38  14   8 183.331 10.2893  -2
  38  14   1 183.331 10.2893   1
 -40  14   8 0.94888 3.57552  -2
  40  14   1 0.94888 3.57552   1
 -42  14   9 175.250 17.0115  -2
  42  14   1 175.250 17.0115   1
 -44  14   9 31.6533 4.55976  -2
  44  14   1 31.6533 4.55976   1
 -46  14  10 -0.8493 8.38196  -2
  46  14   1 -0.8493 8.38196   1
 -48  14  10 18.4980 8.69243  -2
  48  14   1 18.4980 8.69243   1
 -50  14  10 20.0068 4.12130  -2
  50  14   1 20.0068 4.12130   1
 -54  14  11 31.7877 8.86889  -2
  54  14   1 31.7877 8.86889   1
 -56  14  11 -5.6666 6.30724  -2
  56  14   1 -5.6666 6.30724   1
 -58  14  12 59.0448 11.2146  -2
  58  14   1 59.0448 11.2146   1
 -53  15   9 -6.6419 7.59436  -2
 -53  15   1 -6.6419 7.59436   1
 -49  15   8 66.7902 6.71870  -2
 -49  15   1 66.7902 6.71870   1
 -45  15   7 8.03642 3.97088  -2
 -45  15   1 8.03642 3.97088   1
 -43  15   7 -9.0532 3.90470  -2
 -43  15   1 -9.0532 3.90470   1
 -41  15   7 8.84086 6.96889  -2
 -41  15   1 8.84086 6.96889   1
 -39  15   6 81.9076 5.54329  -2
 -39  15   1 81.9076 5.54329   1
 -35  15   6 -0.2409 6.02316  -2
 -35  15   1 -0.2409 6.02316   1
 -33  15   5 51.4816 2.41118  -2
 -33  15   1 51.4816 2.41118   1
 -29  15   4 21.2255 4.21091  -2
 -29  15   1 21.2255 4.21091   1
 -27  15   4 27.3901 1.61408  -2
 -27  15   1 27.3901 1.61408   1
 -23  15   3 21.5129 1.44994  -2
 -23  15   1 21.5129 1.44994   1
 -21  15   3 445.413 9.92468  -2
 -21  15   1 445.413 9.92468   1
 -19  15   2 77.6232 9.83948  -2
 -19  15   1 77.6232 9.83948   1
 -17  15   2 20.5868 1.16826  -2
 -17  15   1 20.5868 1.16826   1
 -15  15   2 -1.3652 1.30617  -2
 -15  15   1 -1.3652 1.30617   1
 -13  15   1 7.20586 2.00664  -2
 -13  15   1 7.20586 2.00664   1
 -11  15   1 0.82266 0.71820  -2
 -11  15   1 0.82266 0.71820   1
  -9  15   1 1.82628 1.65974  -2
  -9  15   1 1.82628 1.65974   1
   7  15   0 851.286 22.1973  -2
  -7  15   1 851.286 22.1973   1
   5  15   0 463.373 13.1314  -2
  -5  15   1 463.373 13.1314   1
  -3  15   1 818.600 42.7939   2
   3  15   0 1051.74 52.4396  -2
  -3  15   1 1051.74 52.4396   1
  -3  15   1 734.685 54.4218   1
   1  15   1 566.046 15.5863  -2
  -1  15   1 566.046 15.5863   1
  -1  15   1 556.014 16.2247  -2
   1  15   1 556.014 16.2247   1
   3  15   1 249.696 19.7502   1
  -3  15   2 255.212 13.5953  -2
   3  15   1 255.212 13.5953   1
   3  15   1 259.933 20.2265   2
  -5  15   2 250.200 6.87837  -2
   5  15   1 250.200 6.87837   1
  -7  15   2 738.722 19.3419  -2
   7  15   1 738.722 19.3419   1
  -9  15   3 66.1890 2.71094  -2
   9  15   1 66.1890 2.71094   1
 -11  15   3 68.8005 2.00739  -2
  11  15   1 68.8005 2.00739   1
 -13  15   3 46.8398 2.93402  -2
  13  15   1 46.8398 2.93402   1
 -15  15   4 5.35526 1.22751  -2
  15  15   1 5.35526 1.22751   1
 -17  15   4 14.2795 1.14969  -2
  17  15   1 14.2795 1.14969   1
 -21  15   5 117.601 3.62482  -2
  21  15   1 117.601 3.62482   1
 -23  15   5 389.880 10.2131  -2
  23  15   1 389.880 10.2131   1
 -27  15   6 81.8440 2.86599  -2
  27  15   1 81.8440 2.86599   1
 -29  15   6 674.218 38.7039  -2
  29  15   1 674.218 38.7039   1
 -29  15   7 671.135 52.3672  -2
  29  15   1 671.135 52.3672   1
 -31  15   7 12.0897 5.29121  -2
  31  15   1 12.0897 5.29121   1
 -33  15   7 10.3377 1.62810  -2
  33  15   1 10.3377 1.62810   1
 -37  15   8 63.7649 8.71599  -2
  37  15   1 63.7649 8.71599   1
 -39  15   8 9.14253 2.80719  -2
  39  15   1 9.14253 2.80719   1
 -41  15   9 53.5495 9.46786  -2
  41  15   1 53.5495 9.46786   1
 -43  15   9 -6.1248 5.86716  -2
  43  15   1 -6.1248 5.86716   1
 -45  15   9 20.7951 4.56927  -2
  45  15   1 20.7951 4.56927   1
 -47  15  10 -8.9302 7.86386  -2
  47  15   1 -8.9302 7.86386   1
 -49  15  10 7.59389 4.54121  -2
  49  15   1 7.59389 4.54121   1
 -53  15  11 -3.3058 8.15527  -2
  53  15   1 -3.3058 8.15527   1
 -55  15  11 10.3493 6.70223  -2
  55  15   1 10.3493 6.70223   1
 -57  15  12 40.7697 10.7121  -2
  57  15   1 40.7697 10.7121   1
 -52  16   9 -8.2673 8.34140  -2
 -52  16   1 -8.2673 8.34140   1
 -50  16   8 75.7496 6.90502  -2
 -50  16   1 75.7496 6.90502   1
 -44  16   7 26.2893 4.32992  -2
 -44  16   1 26.2893 4.32992   1
 -40  16   6 -4.4667 4.48212  -2
 -40  16   1 -4.4667 4.48212   1
 -40  16   7 16.2115 7.69957  -2
 -40  16   1 16.2115 7.69957   1
 -38  16   6 5.59975 3.17394  -2
 -38  16   1 5.59975 3.17394   1
 -34  16   5 32.0293 3.23828  -2
 -34  16   1 32.0293 3.23828   1
 -32  16   5 149.795 7.54105  -2
 -32  16   1 149.795 7.54105   1
 -28  16   4 36.3593 1.88576  -2
 -28  16   1 36.3593 1.88576   1
 -26  16   4 12.8112 3.52053  -2
 -26  16   1 12.8112 3.52053   1
 -24  16   3 274.012 22.4192  -2
 -24  16   1 274.012 22.4192   1
 -22  16   3 207.201 4.94833  -2
 -22  16   1 207.201 4.94833   1
 -20  16   3 5.80337 2.30462  -2
 -20  16   1 5.80337 2.30462   1
 -18  16   2 69.7412 2.59797  -2
 -18  16   1 69.7412 2.59797   1
 -16  16   2 12.2831 1.09035  -2
 -16  16   1 12.2831 1.09035   1
 -14  16   2 -0.7609 5.04807  -2
 -14  16   1 -0.7609 5.04807   1
 -12  16   1 16.7490 1.17259  -2
 -12  16   1 16.7490 1.17259   1
 -10  16   1 16.0386 1.11240  -2
 -10  16   1 16.0386 1.11240   1
   8  16   0 17.2153 2.72025  -2
  -8  16   1 17.2153 2.72025   1
   6  16   0 292.399 7.55296  -2
  -6  16   1 292.399 7.55296   1
   4  16   0 60.2313 2.23366  -2
  -4  16   1 60.2313 2.23366   1
   2  16   1 175.507 7.22816  -2
  -2  16   1 175.507 7.22816   1
   0  16   1 51.4279 1.71078  -2
   0  16   1 51.4279 1.71078   1
  -2  16   1 162.426 6.48021  -2
   2  16   1 162.426 6.48021   1
  -4  16   2 9.11396 1.18738  -2
   4  16   1 9.11396 1.18738   1
  -6  16   2 21.5720 1.19041  -2
   6  16   1 21.5720 1.19041   1
  -8  16   2 114.241 6.08675  -2
   8  16   1 114.241 6.08675   1
 -10  16   3 27.5096 1.31456  -2
  10  16   1 27.5096 1.31456   1
 -12  16   3 41.5322 1.61494  -2
  12  16   1 41.5322 1.61494   1
 -14  16   4 3.98131 5.12341  -2
  14  16   1 3.98131 5.12341   1
 -16  16   4 66.0149 2.06640  -2
  16  16   1 66.0149 2.06640   1
 -18  16   4 388.761 11.7657  -2
  18  16   1 388.761 11.7657   1
 -22  16   5 0.77800 1.01298  -2
  22  16   1 0.77800 1.01298   1
 -24  16   5 52.4216 4.03629  -2
  24  16   1 52.4216 4.03629   1
 -26  16   6 245.262 15.0623  -2
  26  16   1 245.262 15.0623   1
 -28  16   6 40.3096 2.08249  -2
  28  16   1 40.3096 2.08249   1
 -32  16   7 43.4841 3.61017  -2
  32  16   1 43.4841 3.61017   1
 -34  16   7 14.7979 3.40051  -2
  34  16   1 14.7979 3.40051   1
 -38  16   8 2.27263 3.95225  -2
  38  16   1 2.27263 3.95225   1
  40  16   1 104.060 11.1088   1
 -40  16   8 129.012 12.6509  -2
  40  16   1 129.012 12.6509   1
 -42  16   9 0.08192 6.65655  -2
  42  16   1 0.08192 6.65655   1
 -44  16   9 29.0229 4.61306  -2
  44  16   1 29.0229 4.61306   1
 -48  16  10 17.9874 7.63495  -2
  48  16   1 17.9874 7.63495   1
 -50  16  10 4.70292 4.08304  -2
  50  16   1 4.70292 4.08304   1
 -52  16  11 5.62027 9.03271  -2
  52  16   1 5.62027 9.03271   1
 -54  16  11 -11.292 7.04620  -2
  54  16   1 -11.292 7.04620   1
 -56  16  11 3.76249 6.26861  -2
  56  16   1 3.76249 6.26861   1
 -51  17   9 0.26618 9.74008  -2
 -51  17   1 0.26618 9.74008   1
 -49  17   8 -1.1721 5.54003  -2
 -49  17   1 -1.1721 5.54003   1
 -47  17   8 -7.1325 7.05520  -2
 -47  17   1 -7.1325 7.05520   1
 -45  17   8 41.1109 9.73591  -2
 -45  17   1 41.1109 9.73591   1
 -45  17   7 79.6118 9.72489  -2
 -45  17   1 79.6118 9.72489   1
 -43  17   7 2.71687 4.17339  -2
 -43  17   1 2.71687 4.17339   1
 -39  17   6 14.8094 2.93405  -2
 -39  17   1 14.8094 2.93405   1
 -33  17   5 24.0783 1.85908  -2
 -33  17   1 24.0783 1.85908   1
 -29  17   4 40.4970 4.84262  -2
 -29  17   1 40.4970 4.84262   1
 -27  17   4 7.16462 1.47100  -2
 -27  17   1 7.16462 1.47100   1
 -23  17   3 79.7575 2.60257  -2
 -23  17   1 79.7575 2.60257   1
 -21  17   3 1099.73 25.9876  -2
 -21  17   1 1099.73 25.9876   1
 -17  17   2 12.1157 1.03695  -2
 -17  17   1 12.1157 1.03695   1
 -15  17   2 45.4806 2.00649  -2
 -15  17   1 45.4806 2.00649   1
 -13  17   1 -0.1671 1.94382  -2
 -13  17   1 -0.1671 1.94382   1
 -11  17   1 3.09399 0.84650  -2
 -11  17   1 3.09399 0.84650   1
  -9  17   1 24.2756 2.31641  -2
  -9  17   1 24.2756 2.31641   1
   7  17   0 27.5658 1.58032  -2
  -7  17   1 27.5658 1.58032   1
   5  17   0 27.2981 1.41467  -2
  -5  17   1 27.2981 1.41467   1
  -3  17   1 217.666 20.9942   1
   3  17   0 392.685 30.0706  -2
  -3  17   1 392.685 30.0706   1
  -3  17   1 218.667 21.1364   2
   1  17   1 95.6036 3.59629  -2
  -1  17   1 95.6036 3.59629   1
  -1  17   1 95.0573 3.20518  -2
   1  17   1 95.0573 3.20518   1
  -3  17   2 96.3008 5.19149  -2
   3  17   1 96.3008 5.19149   1
   3  17   1 -2.4333 2.91206   1
  -5  17   2 0.46215 0.95411  -2
   5  17   1 0.46215 0.95411   1
  -7  17   2 35.1992 1.73224  -2
   7  17   1 35.1992 1.73224   1
  -9  17   3 61.6433 2.96521  -2
   9  17   1 61.6433 2.96521   1
 -11  17   3 1.21677 0.80252  -2
  11  17   1 1.21677 0.80252   1
 -13  17   3 39.6273 2.70721  -2
  13  17   1 39.6273 2.70721   1
 -15  17   4 70.6784 3.02492  -2
  15  17   1 70.6784 3.02492   1
 -17  17   4 22.5264 1.31354  -2
  17  17   1 22.5264 1.31354   1
 -21  17   5 217.758 6.14435  -2
  21  17   1 217.758 6.14435   1
 -23  17   5 1.77556 1.19395  -2
  23  17   1 1.77556 1.19395   1
 -27  17   6 20.3200 1.67507  -2
  27  17   1 20.3200 1.67507   1
 -29  17   6 77.1466 6.56406  -2
  29  17   1 77.1466 6.56406   1
 -33  17   7 96.5098 4.15742  -2
  33  17   1 96.5098 4.15742   1
 -37  17   8 -0.5962 6.01709  -2
  37  17   1 -0.5962 6.01709   1
 -39  17   8 74.1440 5.33993  -2
  39  17   1 74.1440 5.33993   1
 -43  17   9 108.514 12.0718  -2
  43  17   1 108.514 12.0718   1
 -45  17   9 43.3760 5.54642  -2
  45  17   1 43.3760 5.54642   1
 -49  17  10 13.0144 4.90207  -2
  49  17   1 13.0144 4.90207   1
 -51  17  11 101.740 14.1846  -2
  51  17   1 101.740 14.1846   1
 -53  17  11 18.5678 8.86961  -2
  53  17   1 18.5678 8.86961   1
 -55  17  11 65.6233 9.78171  -2
  55  17   1 65.6233 9.78171   1
 -50  18   8 5.29015 5.99991  -2
 -50  18   1 5.29015 5.99991   1
 -44  18   7 8.82833 3.72202  -2
 -44  18   1 8.82833 3.72202   1
 -40  18   6 3.94572 4.82447  -2
 -40  18   1 3.94572 4.82447   1
 -38  18   6 3.28069 3.51875  -2
 -38  18   1 3.28069 3.51875   1
 -34  18   5 53.7198 3.92242  -2
 -34  18   1 53.7198 3.92242   1
 -32  18   5 2.70769 2.25433  -2
 -32  18   1 2.70769 2.25433   1
 -28  18   4 19.7800 1.67936  -2
 -28  18   1 19.7800 1.67936   1
 -26  18   4 251.184 23.4842  -2
 -26  18   1 251.184 23.4842   1
 -22  18   3 36.9373 1.59602  -2
 -22  18   1 36.9373 1.59602   1
 -20  18   3 304.416 27.5117  -2
 -20  18   1 304.416 27.5117   1
 -18  18   2 116.903 4.84203  -2
 -18  18   1 116.903 4.84203   1
 -16  18   2 48.5949 1.82406  -2
 -16  18   1 48.5949 1.82406   1
 -12  18   1 825.028 18.4632  -2
 -12  18   1 825.028 18.4632   1
 -10  18   1 -0.2058 1.18953  -2
 -10  18   1 -0.2058 1.18953   1
   8  18   0 -4.6275 5.35721  -2
  -8  18   1 -4.6275 5.35721   1
   6  18   0 23.6058 1.45113  -2
  -6  18   1 23.6058 1.45113   1
   4  18   0 139.718 4.01900  -2
  -4  18   1 139.718 4.01900   1
   2  18   1 64.0718 5.21842  -2
  -2  18   1 64.0718 5.21842   1
   0  18   1 24.3208 1.17536  -2
   0  18   1 24.3208 1.17536   1
  -2  18   1 62.6121 3.53254  -2
   2  18   1 62.6121 3.53254   1
  -4  18   2 63.9456 2.47708  -2
   4  18   1 63.9456 2.47708   1
  -6  18   2 417.453 10.6175  -2
   6  18   1 417.453 10.6175   1
  -8  18   2 19.8120 6.23370  -2
   8  18   1 19.8120 6.23370   1
 -10  18   3 666.354 15.0120  -2
  10  18   1 666.354 15.0120   1
 -12  18   3 177.492 4.46591  -2
  12  18   1 177.492 4.46591   1
 -16  18   4 39.4598 1.67680  -2
  16  18   1 39.4598 1.67680   1
 -18  18   4 332.945 12.1274  -2
  18  18   1 332.945 12.1274   1
 -22  18   5 8.17839 1.00471  -2
  22  18   1 8.17839 1.00471   1
 -26  18   6 263.386 24.4116  -2
  26  18   1 263.386 24.4116   1
 -28  18   6 10.0471 1.39414  -2
  28  18   1 10.0471 1.39414   1
 -32  18   7 83.8929 4.64610  -2
  32  18   1 83.8929 4.64610   1
 -34  18   7 136.332 9.17063  -2
  34  18   1 136.332 9.17063   1
 -38  18   8 -2.7642 3.32810  -2
  38  18   1 -2.7642 3.32810   1
 -42  18   9 19.0103 7.04097  -2
  42  18   1 19.0103 7.04097   1
 -44  18   9 11.6070 3.94602  -2
  44  18   1 11.6070 3.94602   1
 -46  18  10 155.705 16.5372  -2
  46  18   1 155.705 16.5372   1
 -48  18  10 29.0662 8.10511  -2
  48  18   1 29.0662 8.10511   1
 -50  18  10 88.8832 11.1518  -2
  50  18   1 88.8832 11.1518   1
 -52  18  11 -9.0955 8.33547  -2
  52  18   1 -9.0955 8.33547   1
 -54  18  11 18.3151 7.79371  -2
  54  18   1 18.3151 7.79371   1
 -49  19   8 126.585 13.5050  -2
 -49  19   1 126.585 13.5050   1
 -45  19   7 13.5606 4.40262  -2
 -45  19   1 13.5606 4.40262   1
 -43  19   7 7.56193 4.37786  -2
 -43  19   1 7.56193 4.37786   1
 -39  19   6 123.217 7.35472  -2
 -39  19   1 123.217 7.35472   1
 -33  19   5 0.59674 1.64247  -2
 -33  19   1 0.59674 1.64247   1
 -29  19   4 -4.8522 4.45841  -2
 -29  19   1 -4.8522 4.45841   1
 -27  19   4 6.38213 1.61327  -2
 -27  19   1 6.38213 1.61327   1
 -23  19   3 890.927 23.9795  -2
 -23  19   1 890.927 23.9795   1
 -21  19   3 112.309 3.38505  -2
 -21  19   1 112.309 3.38505   1
 -17  19   2 1351.71 29.9541  -2
 -17  19   1 1351.71 29.9541   1
 -15  19   2 891.181 24.0848  -2
 -15  19   1 891.181 24.0848   1
 -11  19   1 2.56581 0.88067  -2
 -11  19   1 2.56581 0.88067   1
  -9  19   1 30.6776 2.63202  -2
  -9  19   1 30.6776 2.63202   1
   7  19   0 232.595 6.27017  -2
  -7  19   1 232.595 6.27017   1
   5  19   0 465.985 11.8050  -2
  -5  19   1 465.985 11.8050   1
   3  19   0 23.8837 6.38479  -2
  -3  19   1 23.8837 6.38479   1
   1  19   1 23.8572 1.92447  -2
  -1  19   1 23.8572 1.92447   1
  -1  19   1 26.6600 1.69246  -2
   1  19   1 26.6600 1.69246   1
  -3  19   2 201.779 17.6853  -2
   3  19   1 201.779 17.6853   1
  -5  19   2 48.2259 1.98270  -2
   5  19   1 48.2259 1.98270   1
  -7  19   2 65.1962 2.59822  -2
   7  19   1 65.1962 2.59822   1
  -9  19   3 10.3180 2.00394  -2
   9  19   1 10.3180 2.00394   1
 -11  19   3 2.84390 0.86689  -2
  11  19   1 2.84390 0.86689   1
 -13  19   3 75.5365 9.92373  -2
  13  19   1 75.5365 9.92373   1
 -15  19   4 1327.78 41.5050  -2
  15  19   1 1327.78 41.5050   1
 -17  19   4 172.563 4.46315  -2
  17  19   1 172.563 4.46315   1
 -21  19   5 12.2434 1.45521  -2
  21  19   1 12.2434 1.45521   1
 -23  19   5 113.121 3.70342  -2
  23  19   1 113.121 3.70342   1
 -27  19   6 0.26389 1.33046  -2
  27  19   1 0.26389 1.33046   1
 -29  19   6 12.2544 4.07673  -2
  29  19   1 12.2544 4.07673   1
 -33  19   7 140.480 5.67041  -2
  33  19   1 140.480 5.67041   1
 -39  19   8 107.473 6.72197  -2
  39  19   1 107.473 6.72197   1
 -41  19   9 155.299 15.6208  -2
  41  19   1 155.299 15.6208   1
 -43  19   9 38.8753 8.20420  -2
  43  19   1 38.8753 8.20420   1
 -45  19   9 45.6226 5.61985  -2
  45  19   1 45.6226 5.61985   1
 -47  19  10 15.7384 7.97546  -2
  47  19   1 15.7384 7.97546   1
 -49  19  10 -3.4079 4.64454  -2
  49  19   1 -3.4079 4.64454   1
 -51  19  11 20.3573 10.8154  -2
 -51  19  10 20.3573 10.8154  -2
  51  19   1 20.3573 10.8154   1
 -53  19  11 40.8116 9.64513  -2
  53  19   1 40.8116 9.64513   1
 -55  19  11 6.44239 6.69783  -2
  55  19   1 6.44239 6.69783   1
 -44  20   7 -5.9912 2.76925  -2
 -44  20   1 -5.9912 2.76925   1
 -42  20   7 26.3793 7.25964  -2
 -42  20   1 26.3793 7.25964   1
 -40  20   6 162.122 15.2948  -2
 -40  20   1 162.122 15.2948   1
 -38  20   6 54.7307 5.59038  -2
 -38  20   1 54.7307 5.59038   1
 -34  20   5 39.5535 3.28182  -2
 -34  20   1 39.5535 3.28182   1
 -32  20   5 243.051 10.2271  -2
 -32  20   1 243.051 10.2271   1
 -28  20   4 -0.7919 1.22527  -2
 -28  20   1 -0.7919 1.22527   1
 -26  20   4 348.192 31.3399  -2
 -26  20   1 348.192 31.3399   1
 -22  20   3 -1.1613 1.21580  -2
 -22  20   1 -1.1613 1.21580   1
 -18  20   2 136.466 5.42841  -2
 -18  20   1 136.466 5.42841   1
 -16  20   2 1.60109 1.23003  -2
 -16  20   1 1.60109 1.23003   1
 -12  20   1 1627.85 35.9528  -2
 -12  20   1 1627.85 35.9528   1
 -10  20   1 -3.2231 1.49943  -2
 -10  20   1 -3.2231 1.49943   1
   8  20   0 179.426 16.6703  -2
  -8  20   1 179.426 16.6703   1
   6  20   0 18.0621 1.43261  -2
  -6  20   1 18.0621 1.43261   1
   4  20   0 177.154 5.74157  -2
  -4  20   1 177.154 5.74157   1
   2  20   1 47.9527 4.07539  -2
  -2  20   1 47.9527 4.07539   1
   0  20   1 854.289 18.5893  -2
   0  20   1 854.289 18.5893   1
  -2  20   1 54.9910 3.75162  -2
   2  20   1 54.9910 3.75162   1
  -4  20   2 210.173 5.77945  -2
   4  20   1 210.173 5.77945   1
  -6  20   2 218.886 5.94074  -2
   6  20   1 218.886 5.94074   1
  -8  20   2 68.3347 9.13653  -2
   8  20   1 68.3347 9.13653   1
 -10  20   3 42.5815 1.74694  -2
  10  20   1 42.5815 1.74694   1
 -12  20   3 364.190 8.51902  -2
  12  20   1 364.190 8.51902   1
 -16  20   4 185.244 4.70377  -2
  16  20   1 185.244 4.70377   1
 -18  20   4 9.44923 2.28953  -2
  18  20   1 9.44923 2.28953   1
 -22  20   5 0.64495 0.96832  -2
  22  20   1 0.64495 0.96832   1
 -26  20   6 161.769 16.3486  -2
  26  20   1 161.769 16.3486   1
 -28  20   6 21.0440 1.65785  -2
  28  20   1 21.0440 1.65785   1
 -32  20   7 83.8675 5.32592  -2
  32  20   1 83.8675 5.32592   1
 -34  20   7 30.4695 3.80923  -2
  34  20   1 30.4695 3.80923   1
 -38  20   8 -4.5196 3.34195  -2
  38  20   1 -4.5196 3.34195   1
 -40  20   8 55.5972 7.90139  -2
  40  20   1 55.5972 7.90139   1
 -44  20   9 -3.2627 3.93238  -2
  44  20   1 -3.2627 3.93238   1
 -50  20  10 13.6491 6.80903  -2
  50  20   1 13.6491 6.80903   1
 -52  20  11 0.59151 8.73365  -2
  52  20   1 0.59151 8.73365   1
 -54  20  11 -11.146 6.88483  -2
  54  20   1 -11.146 6.88483   1
 -55  21   9 46.7488 8.79560  -2
 -55  21   1 46.7488 8.79560   1
 -43  21   7 2.97427 6.64405  -2
 -43  21   1 2.97427 6.64405   1
 -39  21   6 236.077 12.0953  -2
 -39  21   1 236.077 12.0953   1
 -33  21   5 7.06155 1.83597  -2
 -33  21   1 7.06155 1.83597   1
 -29  21   4 27.6672 5.11548  -2
 -29  21   1 27.6672 5.11548   1
 -27  21   4 19.8619 1.99553  -2
 -27  21   1 19.8619 1.99553   1
 -23  21   3 0.44783 1.81707  -2
 -23  21   1 0.44783 1.81707   1
 -21  21   3 337.074 8.55986  -2
 -21  21   1 337.074 8.55986   1
 -17  21   2 184.876 4.73664  -2
 -17  21   1 184.876 4.73664   1
 -15  21   2 -0.9410 1.81370  -2
 -15  21   1 -0.9410 1.81370   1
 -13  21   1 35.4555 3.94875  -2
 -13  21   1 35.4555 3.94875   1
 -11  21   1 12.0825 1.20444  -2
 -11  21   1 12.0825 1.20444   1
  -9  21   1 46.9201 5.58877  -2
  -9  21   1 46.9201 5.58877   1
   7  21   0 424.097 10.8952  -2
  -7  21   1 424.097 10.8952   1
   5  21   0 3.39798 1.22958  -2
  -5  21   1 3.39798 1.22958   1
   1  21   1 467.523 13.3562  -2
  -1  21   1 467.523 13.3562   1
  -1  21   1 471.476 11.5128  -2
   1  21   1 471.476 11.5128   1
  -5  21   2 12.8394 1.29918  -2
   5  21   1 12.8394 1.29918   1
  -7  21   2 52.6086 2.90845  -2
   7  21   1 52.6086 2.90845   1
  -9  21   3 124.648 13.1865  -2
   9  21   1 124.648 13.1865   1
 -11  21   3 57.8113 2.01569  -2
  11  21   1 57.8113 2.01569   1
 -13  21   3 -2.8770 6.01908  -2
  13  21   1 -2.8770 6.01908   1
 -15  21   4 -2.5968 4.07459  -2
  15  21   1 -2.5968 4.07459   1
 -17  21   4 16.3608 1.51119  -2
  17  21   1 16.3608 1.51119   1
 -21  21   5 72.5954 2.82126  -2
  21  21   1 72.5954 2.82126   1
 -23  21   5 85.1568 3.69380  -2
  23  21   1 85.1568 3.69380   1
 -27  21   6 169.745 5.50996  -2
  27  21   1 169.745 5.50996   1
 -29  21   6 116.950 6.63814  -2
  29  21   1 116.950 6.63814   1
 -33  21   7 42.8444 2.92395  -2
  33  21   1 42.8444 2.92395   1
 -39  21   8 86.7047 6.95513  -2
  39  21   1 86.7047 6.95513   1
 -43  21   9 10.6463 4.63130  -2
  43  21   1 10.6463 4.63130   1
 -45  21   9 20.1085 6.70129  -2
  45  21   1 20.1085 6.70129   1
 -49  21  10 39.8640 6.03049  -2
  49  21   1 39.8640 6.03049   1
 -51  21  11 -2.8382 9.09861  -2
  51  21   1 -2.8382 9.09861   1
 -53  21  11 19.8932 8.87208  -2
  53  21   1 19.8932 8.87208   1
 -55  21  11 40.5877 8.52037  -2
  55  21   1 40.5877 8.52037   1
 -44  22   7 15.0054 6.18339  -2
 -44  22   1 15.0054 6.18339   1
 -40  22   6 -8.8425 4.69571  -2
 -40  22   1 -8.8425 4.69571   1
 -38  22   6 27.5059 4.69165  -2
 -38  22   1 27.5059 4.69165   1
 -34  22   5 15.4084 3.08342  -2
 -34  22   1 15.4084 3.08342   1
 -32  22   5 106.292 5.59291  -2
 -32  22   1 106.292 5.59291   1
 -28  22   4 230.892 8.10943  -2
 -28  22   1 230.892 8.10943   1
 -26  22   4 160.829 16.6133  -2
 -26  22   1 160.829 16.6133   1
 -22  22   3 54.1639 2.05036  -2
 -22  22   1 54.1639 2.05036   1
 -18  22   2 4.37890 2.15897  -2
 -18  22   1 4.37890 2.15897   1
 -16  22   2 3.04336 1.19807  -2
 -16  22   1 3.04336 1.19807   1
 -12  22   1 96.5420 3.04511  -2
 -12  22   1 96.5420 3.04511   1
 -10  22   1 364.105 9.54402  -2
 -10  22   1 364.105 9.54402   1
   6  22   0 83.8820 2.72006  -2
  -6  22   1 83.8820 2.72006   1
   4  22   0 37.9019 3.42546  -2
  -4  22   1 37.9019 3.42546   1
   2  22   1 104.649 8.12965  -2
  -2  22   1 104.649 8.12965   1
   0  22   1 55.9467 2.10805  -2
   0  22   1 55.9467 2.10805   1
  -2  22   1 105.080 6.50541  -2
   2  22   1 105.080 6.50541   1
  -4  22   2 404.786 14.2102  -2
   4  22   1 404.786 14.2102   1
  -6  22   2 5.08818 1.30352  -2
   6  22   1 5.08818 1.30352   1
 -10  22   3 83.8315 2.77576  -2
  10  22   1 83.8315 2.77576   1
 -12  22   3 10.7536 1.51567  -2
  12  22   1 10.7536 1.51567   1
 -16  22   4 812.779 18.3404  -2
  16  22   1 812.779 18.3404   1
 -18  22   4 -4.1138 1.92831  -2
  18  22   1 -4.1138 1.92831   1
 -22  22   5 34.3765 1.68054  -2
  22  22   1 34.3765 1.68054   1
 -26  22   6 30.6933 6.93405  -2
  26  22   1 30.6933 6.93405   1
 -28  22   6 4.94155 1.73794  -2
  28  22   1 4.94155 1.73794   1
 -32  22   7 81.8572 4.78458  -2
  32  22   1 81.8572 4.78458   1
 -34  22   7 19.0709 3.39245  -2
  34  22   1 19.0709 3.39245   1
 -38  22   8 175.849 11.4714  -2
  38  22   1 175.849 11.4714   1
 -40  22   8 0.84459 4.84746  -2
  40  22   1 0.84459 4.84746   1
 -42  22   9 20.8072 8.03296  -2
  42  22   1 20.8072 8.03296   1
 -44  22   9 22.4307 6.26089  -2
  44  22   1 22.4307 6.26089   1
 -50  22  10 23.6723 7.16174  -2
  50  22   1 23.6723 7.16174   1
 -52  22  11 55.7740 11.0019  -2
  52  22   1 55.7740 11.0019   1
 -45  23   7 7.50941 5.67616  -2
 -45  23   1 7.50941 5.67616   1
 -43  23   7 78.2829 10.6027  -2
 -43  23   1 78.2829 10.6027   1
 -39  23   6 18.0189 3.33519  -2
 -39  23   1 18.0189 3.33519   1
 -37  23   6 194.486 20.6982  -2
 -37  23   1 194.486 20.6982   1
 -33  23   5 6.45385 2.21029  -2
 -33  23   1 6.45385 2.21029   1
 -29  23   4 49.3158 4.48413  -2
 -29  23   1 49.3158 4.48413   1
 -27  23   4 165.809 5.78373  -2
 -27  23   1 165.809 5.78373   1
 -23  23   3 77.6647 4.00139  -2
 -23  23   1 77.6647 4.00139   1
 -21  23   3 34.4042 2.51890  -2
 -21  23   1 34.4042 2.51890   1
 -17  23   2 52.0780 1.97355  -2
 -17  23   1 52.0780 1.97355   1
 -15  23   2 75.8810 6.68998  -2
 -15  23   1 75.8810 6.68998   1
 -11  23   1 37.4318 1.73715  -2
 -11  23   1 37.4318 1.73715   1
   7  23   0 67.1309 3.37062  -2
  -7  23   1 67.1309 3.37062   1
   5  23   0 -2.6526 1.22429  -2
  -5  23   1 -2.6526 1.22429   1
   1  23   1 178.673 5.11644  -2
  -1  23   1 178.673 5.11644   1
  -1  23   1 178.080 4.92880  -2
   1  23   1 178.080 4.92880   1
  -5  23   2 31.5161 1.66812  -2
   5  23   1 31.5161 1.66812   1
  -7  23   2 108.009 5.60942  -2
   7  23   1 108.009 5.60942   1
 -11  23   3 1.25961 1.01485  -2
  11  23   1 1.25961 1.01485   1
 -13  23   3 203.617 19.0166  -2
  13  23   1 203.617 19.0166   1
 -15  23   4 36.5593 4.19693  -2
  15  23   1 36.5593 4.19693   1
 -17  23   4 -1.2348 1.09339  -2
  17  23   1 -1.2348 1.09339   1
 -21  23   5 114.003 4.70987  -2
  21  23   1 114.003 4.70987   1
 -23  23   5 84.7120 4.23444  -2
  23  23   1 84.7120 4.23444   1
 -27  23   6 0.05214 1.67884  -2
  27  23   1 0.05214 1.67884   1
 -29  23   6 61.9557 6.10703  -2
  29  23   1 61.9557 6.10703   1
 -33  23   7 31.9087 3.50855  -2
  33  23   1 31.9087 3.50855   1
 -37  23   8 64.0042 9.85080  -2
  37  23   1 64.0042 9.85080   1
 -39  23   8 10.1388 3.21292  -2
  39  23   1 10.1388 3.21292   1
 -43  23   9 108.636 12.3406  -2
  43  23   1 108.636 12.3406   1
 -45  23   9 52.7004 8.33993  -2
  45  23   1 52.7004 8.33993   1
 -47  23  10 16.6031 8.76865  -2
  47  23   1 16.6031 8.76865   1
 -49  23  10 18.0355 7.04419  -2
  49  23   1 18.0355 7.04419   1
 -44  24   7 77.9008 9.96272  -2
 -44  24   1 77.9008 9.96272   1
 -40  24   6 24.9188 6.31340  -2
 -40  24   1 24.9188 6.31340   1
 -38  24   6 24.8221 3.82323  -2
 -38  24   1 24.8221 3.82323   1
 -34  24   5 5.46533 2.97381  -2
 -34  24   1 5.46533 2.97381   1
 -32  24   5 245.938 10.5361  -2
 -32  24   1 245.938 10.5361   1
 -28  24   4 12.1060 1.81444  -2
 -28  24   1 12.1060 1.81444   1
 -26  24   4 8.53435 7.64964  -2
 -26  24   1 8.53435 7.64964   1
 -22  24   3 38.6481 1.77285  -2
 -22  24   1 38.6481 1.77285   1
 -18  24   2 6.30070 3.13538  -2
 -18  24   1 6.30070 3.13538   1
 -16  24   2 43.6840 1.87900  -2
 -16  24   1 43.6840 1.87900   1
 -12  24   1 9.51838 1.61988  -2
 -12  24   1 9.51838 1.61988   1
 -10  24   1 11.8221 1.70936  -2
 -10  24   1 11.8221 1.70936   1
   6  24   0 18.2163 1.55991  -2
  -6  24   1 18.2163 1.55991   1
   4  24   0 1734.44 76.6077  -2
  -4  24   1 1734.44 76.6077   1
   2  24   1 471.170 37.3569  -2
  -2  24   1 471.170 37.3569   1
   0  24   1 548.540 12.7534  -2
   0  24   1 548.540 12.7534   1
  -2  24   1 467.245 22.6587  -2
   2  24   1 467.245 22.6587   1
  -4  24   2 181.549 8.14636  -2
   4  24   1 181.549 8.14636   1
  -6  24   2 444.772 10.4683  -2
   6  24   1 444.772 10.4683   1
 -10  24   3 11.0656 1.68627  -2
  10  24   1 11.0656 1.68627   1
 -12  24   3 202.952 6.47279  -2
  12  24   1 202.952 6.47279   1
 -16  24   4 453.466 11.2485  -2
  16  24   1 453.466 11.2485   1
 -18  24   4 62.9852 4.23651  -2
  18  24   1 62.9852 4.23651   1
 -22  24   5 8.53821 1.35553  -2
  22  24   1 8.53821 1.35553   1
 -26  24   6 30.3144 6.77767  -2
  26  24   1 30.3144 6.77767   1
 -28  24   6 37.3536 2.69941  -2
  28  24   1 37.3536 2.69941   1
 -32  24   7 0.66818 3.11585  -2
  32  24   1 0.66818 3.11585   1
 -34  24   7 27.0769 5.15671  -2
  34  24   1 27.0769 5.15671   1
 -38  24   8 27.6830 3.80479  -2
  38  24   1 27.6830 3.80479   1
 -40  24   8 5.89479 5.26839  -2
  40  24   1 5.89479 5.26839   1
 -44  24   9 56.3315 8.52866  -2
  44  24   1 56.3315 8.52866   1
 -49  25   8 23.0317 7.75834  -2
 -49  25   1 23.0317 7.75834   1
 -39  25   6 3.70913 2.77103  -2
 -39  25   1 3.70913 2.77103   1
 -37  25   6 3.27419 6.42595  -2
 -37  25   1 3.27419 6.42595   1
 -33  25   5 62.5221 4.09167  -2
 -33  25   1 62.5221 4.09167   1
 -29  25   4 25.9119 4.86173  -2
 -29  25   1 25.9119 4.86173   1
 -27  25   4 40.7000 2.79455  -2
 -27  25   1 40.7000 2.79455   1
 -23  25   3 319.830 13.0595  -2
 -23  25   1 319.830 13.0595   1
 -21  25   3 206.870 8.90025  -2
 -21  25   1 206.870 8.90025   1
 -17  25   2 11.7213 1.81896  -2
 -17  25   1 11.7213 1.81896   1
 -15  25   2 154.930 15.6699  -2
 -15  25   1 154.930 15.6699   1
 -11  25   1 -1.9460 1.28930  -2
 -11  25   1 -1.9460 1.28930   1
   7  25   0 306.886 11.4927  -2
  -7  25   1 306.886 11.4927   1
   5  25   0 10.3638 1.36375  -2
  -5  25   1 10.3638 1.36375   1
   1  25   1 23.5739 1.91563  -2
  -1  25   1 23.5739 1.91563   1
  -1  25   1 25.3879 1.93524  -2
   1  25   1 25.3879 1.93524   1
  -5  25   2 588.819 13.5065  -2
   5  25   1 588.819 13.5065   1
  -7  25   2 181.744 9.71375  -2
   7  25   1 181.744 9.71375   1
 -11  25   3 194.182 5.20340  -2
  11  25   1 194.182 5.20340   1
 -15  25   4 494.757 42.9905  -2
  15  25   1 494.757 42.9905   1
 -17  25   4 910.509 20.5326  -2
  17  25   1 910.509 20.5326   1
 -21  25   5 4.45763 2.54460  -2
  21  25   1 4.45763 2.54460   1
 -23  25   5 19.3004 2.51161  -2
  23  25   1 19.3004 2.51161   1
 -27  25   6 21.3564 2.33103  -2
  27  25   1 21.3564 2.33103   1
 -29  25   6 51.1953 5.84057  -2
  29  25   1 51.1953 5.84057   1
 -33  25   7 61.4539 4.93218  -2
  33  25   1 61.4539 4.93218   1
 -37  25   8 14.2103 6.78210  -2
  37  25   1 14.2103 6.78210   1
 -39  25   8 70.6286 5.62837  -2
  39  25   1 70.6286 5.62837   1
 -43  25   9 38.7350 8.18786  -2
  43  25   1 38.7350 8.18786   1
 -49  25  10 8.79358 6.84780  -2
  49  25   1 8.79358 6.84780   1
 -46  26   7 -0.1380 7.42092  -2
 -46  26   1 -0.1380 7.42092   1
 -44  26   7 32.0593 7.43294  -2
 -44  26   1 32.0593 7.43294   1
 -40  26   6 21.2037 6.63362  -2
 -40  26   1 21.2037 6.63362   1
 -38  26   6 10.3750 3.45981  -2
 -38  26   1 10.3750 3.45981   1
 -34  26   5 32.1401 5.49948  -2
 -34  26   1 32.1401 5.49948   1
 -32  26   5 72.7450 5.52508  -2
 -32  26   1 72.7450 5.52508   1
 -28  26   4 211.612 7.48050  -2
 -28  26   1 211.612 7.48050   1
 -26  26   4 20.9262 7.50710  -2
 -26  26   1 20.9262 7.50710   1
 -22  26   3 87.6333 2.95362  -2
 -22  26   1 87.6333 2.95362   1
 -18  26   2 212.074 13.6043  -2
 -18  26   1 212.074 13.6043   1
 -16  26   2 -2.9103 1.27713  -2
 -16  26   1 -2.9103 1.27713   1
 -12  26   1 30.8595 2.17870  -2
 -12  26   1 30.8595 2.17870   1
 -10  26   1 187.516 6.80560  -2
 -10  26   1 187.516 6.80560   1
   6  26   0 115.832 3.59149  -2
  -6  26   1 115.832 3.59149   1
   4  26   0 134.043 7.96143  -2
  -4  26   1 134.043 7.96143   1
   0  26   1 299.908 7.36587  -2
   0  26   1 299.908 7.36587   1
  -4  26   2 23.9576 3.81220  -2
   4  26   1 23.9576 3.81220   1
  -6  26   2 785.793 17.8101  -2
   6  26   1 785.793 17.8101   1
 -10  26   3 100.175 4.34536  -2
  10  26   1 100.175 4.34536   1
 -12  26   3 -8.3533 3.01355  -2
  12  26   1 -8.3533 3.01355   1
 -16  26   4 122.137 4.01940  -2
  16  26   1 122.137 4.01940   1
 -18  26   4 592.729 26.3189  -2
  18  26   1 592.729 26.3189   1
 -22  26   5 91.2040 3.12562  -2
  22  26   1 91.2040 3.12562   1
 -26  26   6 11.7217 5.90713  -2
  26  26   1 11.7217 5.90713   1
 -28  26   6 47.8370 3.31239  -2
  28  26   1 47.8370 3.31239   1
 -32  26   7 8.14810 3.50885  -2
  32  26   1 8.14810 3.50885   1
 -34  26   7 9.80174 3.96534  -2
  34  26   1 9.80174 3.96534   1
 -38  26   8 60.1198 5.19646  -2
  38  26   1 60.1198 5.19646   1
 -40  26   8 7.24922 4.69780  -2
  40  26   1 7.24922 4.69780   1
 -44  26   9 15.7890 6.64917  -2
  44  26   1 15.7890 6.64917   1
 -50  26  10 13.6004 6.98140  -2
  50  26   1 13.6004 6.98140   1
 -49  27   8 7.61025 6.45001  -2
 -49  27   1 7.61025 6.45001   1
 -45  27   7 6.56443 6.25853  -2
 -45  27   1 6.56443 6.25853   1
 -43  27   7 25.3592 8.23113  -2
 -43  27   1 25.3592 8.23113   1
 -39  27   6 -2.7444 3.13826  -2
 -39  27   1 -2.7444 3.13826   1
 -37  27   6 56.5905 9.66018  -2
 -37  27   1 56.5905 9.66018   1
 -33  27   5 128.712 7.87833  -2
 -33  27   1 128.712 7.87833   1
 -29  27   4 59.6279 6.33717  -2
 -29  27   1 59.6279 6.33717   1
 -27  27   4 24.0730 3.01393  -2
 -27  27   1 24.0730 3.01393   1
 -23  27   3 0.51615 2.51822  -2
 -23  27   1 0.51615 2.51822   1
 -21  27   3 -0.5159 3.12163  -2
 -21  27   1 -0.5159 3.12163   1
 -17  27   2 113.216 3.91050  -2
 -17  27   1 113.216 3.91050   1
 -15  27   2 0.96059 5.40643  -2
 -15  27   1 0.96059 5.40643   1
 -11  27   1 -4.0822 1.26432  -2
 -11  27   1 -4.0822 1.26432   1
   7  27   0 -3.0915 2.87978  -2
  -7  27   1 -3.0915 2.87978   1
   5  27   0 -4.4534 1.39198  -2
  -5  27   1 -4.4534 1.39198   1
   1  27   1 144.476 4.81163  -2
  -1  27   1 144.476 4.81163   1
  -1  27   1 154.675 5.49154  -2
   1  27   1 154.675 5.49154   1
  -5  27   2 -1.7455 1.32370  -2
   5  27   1 -1.7455 1.32370   1
  -7  27   2 19.8926 3.74387  -2
   7  27   1 19.8926 3.74387   1
 -11  27   3 -5.1363 1.55809  -2
  11  27   1 -5.1363 1.55809   1
 -15  27   4 77.3265 10.3205  -2
  15  27   1 77.3265 10.3205   1
 -17  27   4 -1.8649 1.69384  -2
  17  27   1 -1.8649 1.69384   1
 -21  27   5 298.571 14.1417  -2
  21  27   1 298.571 14.1417   1
 -23  27   5 28.8483 3.45881  -2
  23  27   1 28.8483 3.45881   1
 -27  27   6 -1.9859 2.57892  -2
  27  27   1 -1.9859 2.57892   1
 -29  27   6 8.98053 4.20165  -2
  29  27   1 8.98053 4.20165   1
 -33  27   7 20.8411 3.04438  -2
  33  27   1 20.8411 3.04438   1
 -37  27   8 18.6227 7.10536  -2
  37  27   1 18.6227 7.10536   1
 -39  27   8 86.4535 6.30788  -2
  39  27   1 86.4535 6.30788   1
 -50  28   8 1.76760 6.74168  -2
 -50  28   1 1.76760 6.74168   1
 -44  28   7 41.1331 8.17000  -2
 -44  28   1 41.1331 8.17000   1
 -40  28   6 17.7322 5.08211  -2
 -40  28   1 17.7322 5.08211   1
 -38  28   6 3.67583 3.59760  -2
 -38  28   1 3.67583 3.59760   1
 -34  28   5 -5.6002 3.73181  -2
 -34  28   1 -5.6002 3.73181   1
 -32  28   5 56.7405 6.70783  -2
 -32  28   1 56.7405 6.70783   1
 -28  28   4 6.61979 2.75522  -2
 -28  28   1 6.61979 2.75522   1
 -26  28   4 106.835 13.1529  -2
 -26  28   1 106.835 13.1529   1
 -22  28   3 1.96961 1.69912  -2
 -22  28   1 1.96961 1.69912   1
 -18  28   2 1.76686 3.66443  -2
 -18  28   1 1.76686 3.66443   1
 -16  28   2 37.5413 2.24721  -2
 -16  28   1 37.5413 2.24721   1
 -12  28   1 110.405 4.23218  -2
 -12  28   1 110.405 4.23218   1
 -10  28   1 225.926 8.02400  -2
 -10  28   1 225.926 8.02400   1
   6  28   0 31.4099 1.88287  -2
  -6  28   1 31.4099 1.88287   1
   4  28   0 3.93812 5.77727  -2
  -4  28   1 3.93812 5.77727   1
   0  28   1 36.8150 1.85430  -2
   0  28   1 36.8150 1.85430   1
  -4  28   2 -3.6608 3.86788  -2
   4  28   1 -3.6608 3.86788   1
  -6  28   2 505.712 13.1730  -2
   6  28   1 505.712 13.1730   1
 -10  28   3 34.2567 2.50468  -2
  10  28   1 34.2567 2.50468   1
 -12  28   3 9.66939 1.83955  -2
  12  28   1 9.66939 1.83955   1
 -16  28   4 38.8102 2.27948  -2
  16  28   1 38.8102 2.27948   1
 -18  28   4 56.7463 4.58549  -2
  18  28   1 56.7463 4.58549   1
 -22  28   5 53.2618 2.51498  -2
  22  28   1 53.2618 2.51498   1
 -26  28   6 1.12327 5.90290  -2
  26  28   1 1.12327 5.90290   1
 -28  28   6 16.6644 2.50029  -2
  28  28   1 16.6644 2.50029   1
 -32  28   7 28.8307 4.23058  -2
  32  28   1 28.8307 4.23058   1
 -34  28   7 -7.5481 3.62154  -2
  34  28   1 -7.5481 3.62154   1
 -38  28   8 26.2596 4.33918  -2
  38  28   1 26.2596 4.33918   1
 -40  28   8 -5.7595 5.56201  -2
  40  28   1 -5.7595 5.56201   1
 -44  28   9 7.32749 6.01308  -2
  44  28   1 7.32749 6.01308   1
 -50  28  10 -4.3852 6.69259  -2
  50  28   1 -4.3852 6.69259   1
 -43  29   7 8.85012 7.65974  -2
 -43  29   1 8.85012 7.65974   1
 -39  29   6 5.21111 4.40504  -2
 -39  29   1 5.21111 4.40504   1
 -37  29   6 36.1894 9.27387  -2
 -37  29   1 36.1894 9.27387   1
 -33  29   5 37.0580 4.16513  -2
 -33  29   1 37.0580 4.16513   1
 -29  29   4 151.918 10.8334  -2
 -29  29   1 151.918 10.8334   1
 -27  29   4 147.513 8.44152  -2
 -27  29   1 147.513 8.44152   1
 -23  29   3 153.197 8.39378  -2
 -23  29   1 153.197 8.39378   1
 -21  29   3 53.8116 4.46643  -2
 -21  29   1 53.8116 4.46643   1
 -17  29   2 141.548 5.03300  -2
 -17  29   1 141.548 5.03300   1
 -15  29   2 161.288 16.7271  -2
 -15  29   1 161.288 16.7271   1
 -11  29   1 48.0876 2.31986  -2
 -11  29   1 48.0876 2.31986   1
   7  29   0 1016.86 85.6860  -2
  -7  29   1 1016.86 85.6860   1
   5  29   0 464.840 12.1745  -2
  -5  29   1 464.840 12.1745   1
   1  29   1 88.6726 3.87366  -2
  -1  29   1 88.6726 3.87366   1
  -1  29   1 91.7509 3.45009  -2
   1  29   1 91.7509 3.45009   1
  -5  29   2 93.1072 3.36247  -2
   5  29   1 93.1072 3.36247   1
  -7  29   2 314.983 28.8674  -2
   7  29   1 314.983 28.8674   1
 -11  29   3 65.4013 2.70052  -2
  11  29   1 65.4013 2.70052   1
 -15  29   4 2.16377 5.68440  -2
  15  29   1 2.16377 5.68440   1
 -17  29   4 -3.2350 1.78244  -2
  17  29   1 -3.2350 1.78244   1
 -21  29   5 361.693 16.8992  -2
  21  29   1 361.693 16.8992   1
 -23  29   5 35.0775 3.91394  -2
  23  29   1 35.0775 3.91394   1
 -27  29   6 4.25259 3.04251  -2
  27  29   1 4.25259 3.04251   1
 -29  29   6 -6.8871 5.71753  -2
  29  29   1 -6.8871 5.71753   1
 -33  29   7 62.1000 5.03235  -2
  33  29   1 62.1000 5.03235   1
 -37  29   8 41.5931 9.09842  -2
  37  29   1 41.5931 9.09842   1
 -39  29   8 -4.3687 3.53256  -2
  39  29   1 -4.3687 3.53256   1
 -43  29   9 12.1562 8.00199  -2
  43  29   1 12.1562 8.00199   1
 -44  30   7 11.9129 6.68219  -2
 -44  30   1 11.9129 6.68219   1
 -38  30   6 7.58806 4.67386  -2
 -38  30   1 7.58806 4.67386   1
 -34  30   5 34.9863 7.11086  -2
 -34  30   1 34.9863 7.11086   1
 -32  30   5 6.13410 6.23084  -2
 -32  30   1 6.13410 6.23084   1
 -28  30   4 -0.6975 3.25941  -2
 -28  30   1 -0.6975 3.25941   1
 -26  30   4 4.32269 7.19704  -2
 -26  30   1 4.32269 7.19704   1
 -22  30   3 53.3399 3.76682  -2
 -22  30   1 53.3399 3.76682   1
 -18  30   2 25.2561 7.39369  -2
 -18  30   1 25.2561 7.39369   1
 -16  30   2 7.54067 2.23435  -2
 -16  30   1 7.54067 2.23435   1
 -12  30   1 213.766 9.33340  -2
 -12  30   1 213.766 9.33340   1
 -10  30   1 4.54991 3.59328  -2
 -10  30   1 4.54991 3.59328   1
   6  30   0 1.68442 1.50394  -2
  -6  30   1 1.68442 1.50394   1
   4  30   0 97.5652 12.1935  -2
  -4  30   1 97.5652 12.1935   1
   0  30   1 -3.7770 1.49592  -2
   0  30   1 -3.7770 1.49592   1
  -4  30   2 -3.8985 6.05724  -2
   4  30   1 -3.8985 6.05724   1
  -6  30   2 0.88924 1.48365  -2
   6  30   1 0.88924 1.48365   1
 -10  30   3 108.958 7.94557  -2
  10  30   1 108.958 7.94557   1
 -12  30   3 148.193 7.06536  -2
  12  30   1 148.193 7.06536   1
 -16  30   4 2.85283 2.05505  -2
  16  30   1 2.85283 2.05505   1
 -18  30   4 9.44814 3.79210  -2
  18  30   1 9.44814 3.79210   1
 -22  30   5 650.742 19.1358  -2
  22  30   1 650.742 19.1358   1
 -26  30   6 27.9245 7.36630  -2
  26  30   1 27.9245 7.36630   1
 -28  30   6 186.531 12.8041  -2
  28  30   1 186.531 12.8041   1
 -32  30   7 12.7516 4.37545  -2
  32  30   1 12.7516 4.37545   1
 -34  30   7 -6.5004 4.03002  -2
  34  30   1 -6.5004 4.03002   1
 -38  30   8 -5.9486 3.80465  -2
  38  30   1 -5.9486 3.80465   1
 -40  30   8 100.862 11.8400  -2
  40  30   1 100.862 11.8400   1
 -44  30   9 -5.6323 3.23903  -2
  44  30   1 -5.6323 3.23903   1
 -45  31   7 24.4228 6.35482  -2
 -45  31   1 24.4228 6.35482   1
 -39  31   6 -9.9324 5.34283  -2
 -39  31   1 -9.9324 5.34283   1
 -37  31   6 45.7348 9.43972  -2
 -37  31   1 45.7348 9.43972   1
 -33  31   5 56.0762 5.74103  -2
 -33  31   1 56.0762 5.74103   1
 -29  31   4 39.6178 5.48095  -2
 -29  31   1 39.6178 5.48095   1
 -27  31   4 24.4238 4.03462  -2
 -27  31   1 24.4238 4.03462   1
 -23  31   3 64.9008 6.42113  -2
 -23  31   1 64.9008 6.42113   1
 -21  31   3 16.7717 6.21889  -2
 -21  31   1 16.7717 6.21889   1
 -17  31   2 9.79355 2.36159  -2
 -17  31   1 9.79355 2.36159   1
 -15  31   2 226.645 22.0770  -2
 -15  31   1 226.645 22.0770   1
 -11  31   1 36.8220 2.02646  -2
 -11  31   1 36.8220 2.02646   1
   7  31   0 14.2832 6.75441  -2
  -7  31   1 14.2832 6.75441   1
   5  31   0 32.1322 2.10053  -2
  -5  31   1 32.1322 2.10053   1
   1  31   1 -2.7776 2.63776  -2
  -1  31   1 -2.7776 2.63776   1
  -1  31   1 -4.8635 2.08889  -2
   1  31   1 -4.8635 2.08889   1
  -5  31   2 18.4813 1.85578  -2
   5  31   1 18.4813 1.85578   1
  -7  31   2 53.8809 8.96259  -2
   7  31   1 53.8809 8.96259   1
 -11  31   3 100.640 3.58361  -2
  11  31   1 100.640 3.58361   1
 -15  31   4 4.87990 6.96190  -2
  15  31   1 4.87990 6.96190   1
 -17  31   4 212.736 7.73084  -2
  17  31   1 212.736 7.73084   1
 -21  31   5 3.80356 4.23263  -2
  21  31   1 3.80356 4.23263   1
 -23  31   5 2.37733 3.72205  -2
  23  31   1 2.37733 3.72205   1
 -27  31   6 190.575 10.5157  -2
  27  31   1 190.575 10.5157   1
 -29  31   6 38.4841 5.48170  -2
  29  31   1 38.4841 5.48170   1
 -33  31   7 84.9190 6.15323  -2
  33  31   1 84.9190 6.15323   1
 -39  31   8 95.3244 8.06453  -2
  39  31   1 95.3244 8.06453   1
 -45  31   9 -0.1402 4.40870  -2
  45  31   1 -0.1402 4.40870   1
 -44  32   7 28.8493 7.66046  -2
 -44  32   1 28.8493 7.66046   1
 -38  32   6 -5.0163 5.77414  -2
 -38  32   1 -5.0163 5.77414   1
 -34  32   5 -7.3243 4.18162  -2
 -34  32   1 -7.3243 4.18162   1
 -32  32   5 30.5885 9.19095  -2
 -32  32   1 30.5885 9.19095   1
 -28  32   4 131.092 9.91183  -2
 -28  32   1 131.092 9.91183   1
 -26  32   4 17.9006 9.48215  -2
 -26  32   1 17.9006 9.48215   1
 -22  32   3 59.2267 6.04107  -2
 -22  32   1 59.2267 6.04107   1
 -18  32   2 2.95204 6.25528  -2
 -18  32   1 2.95204 6.25528   1
 -16  32   2 405.803 19.0828  -2
 -16  32   1 405.803 19.0828   1
 -12  32   1 281.462 17.5102  -2
 -12  32   1 281.462 17.5102   1
 -10  32   1 228.896 11.8518  -2
 -10  32   1 228.896 11.8518   1
   6  32   0 80.0095 3.16388  -2
  -6  32   1 80.0095 3.16388   1
   0  32   1 245.688 7.00801  -2
   0  32   1 245.688 7.00801   1
  -6  32   2 63.9950 2.63269  -2
   6  32   1 63.9950 2.63269   1
 -10  32   3 241.275 14.5525  -2
  10  32   1 241.275 14.5525   1
 -12  32   3 51.0032 4.41641  -2
  12  32   1 51.0032 4.41641   1
 -16  32   4 3.61574 3.23691  -2
  16  32   1 3.61574 3.23691   1
 -18  32   4 37.3645 7.79769  -2
  18  32   1 37.3645 7.79769   1
 -22  32   5 87.4573 5.10162  -2
  22  32   1 87.4573 5.10162   1
 -26  32   6 22.3356 7.27200  -2
  26  32   1 22.3356 7.27200   1
 -28  32   6 -0.2571 3.26807  -2
  28  32   1 -0.2571 3.26807   1
 -32  32   7 93.9255 8.43480  -2
  32  32   1 93.9255 8.43480   1
 -34  32   7 7.64127 4.47876  -2
  34  32   1 7.64127 4.47876   1
 -38  32   8 85.6932 7.74165  -2
  38  32   1 85.6932 7.74165   1
 -40  32   8 28.6161 7.79821  -2
  40  32   1 28.6161 7.79821   1
 -44  32   9 -3.0459 6.08825  -2
  44  32   1 -3.0459 6.08825   1
 -39  33   6 52.6368 9.10851  -2
 -39  33   1 52.6368 9.10851   1
 -33  33   5 47.4151 4.72502  -2
 -33  33   1 47.4151 4.72502   1
 -29  33   4 6.25564 4.13513  -2
 -29  33   1 6.25564 4.13513   1
 -27  33   4 84.1604 6.10716  -2
 -27  33   1 84.1604 6.10716   1
 -23  33   3 -6.8613 3.70839  -2
 -23  33   1 -6.8613 3.70839   1
 -21  33   3 5.81669 6.36362  -2
 -21  33   1 5.81669 6.36362   1
 -17  33   2 245.525 12.5057  -2
 -17  33   1 245.525 12.5057   1
 -15  33   2 13.6060 8.48127  -2
 -15  33   1 13.6060 8.48127   1
 -11  33   1 17.1700 2.19870  -2
 -11  33   1 17.1700 2.19870   1
   7  33   0 105.738 12.9664  -2
  -7  33   1 105.738 12.9664   1
   5  33   0 0.47418 1.96805  -2
  -5  33   1 0.47418 1.96805   1
   1  33   1 -2.3538 3.18120  -2
  -1  33   1 -2.3538 3.18120   1
  -1  33   1 -5.1018 3.46875  -2
   1  33   1 -5.1018 3.46875   1
  -5  33   2 30.9562 2.58595  -2
   5  33   1 30.9562 2.58595   1
  -7  33   2 38.4507 8.71263  -2
   7  33   1 38.4507 8.71263   1
 -11  33   3 13.3537 2.18638  -2
  11  33   1 13.3537 2.18638   1
 -15  33   4 -7.8734 7.10713  -2
  15  33   1 -7.8734 7.10713   1
 -17  33   4 93.9123 6.16327  -2
  17  33   1 93.9123 6.16327   1
 -21  33   5 28.1153 8.04350  -2
  21  33   1 28.1153 8.04350   1
 -23  33   5 23.5957 4.73325  -2
  23  33   1 23.5957 4.73325   1
 -27  33   6 -2.3434 3.99450  -2
  27  33   1 -2.3434 3.99450   1
 -29  33   6 -1.4777 3.91980  -2
  29  33   1 -1.4777 3.91980   1
 -33  33   7 47.6266 4.74386  -2
  33  33   1 47.6266 4.74386   1
 -37  33   8 129.884 16.0034  -2
  37  33   1 129.884 16.0034   1
 -39  33   8 32.0963 7.36895  -2
  39  33   1 32.0963 7.36895   1
 -44  34   7 29.2533 8.12044  -2
 -44  34   1 29.2533 8.12044   1
 -40  34   6 36.5006 8.47557  -2
 -40  34   1 36.5006 8.47557   1
 -38  34   6 13.0254 5.09923  -2
 -38  34   1 13.0254 5.09923   1
 -34  34   5 5.72678 4.34687  -2
 -34  34   1 5.72678 4.34687   1
 -32  34   5 1.86144 4.90273  -2
 -32  34   1 1.86144 4.90273   1
 -28  34   4 23.4835 4.76192  -2
 -28  34   1 23.4835 4.76192   1
 -26  34   4 138.081 16.4512  -2
 -26  34   1 138.081 16.4512   1
 -22  34   3 32.7196 5.11178  -2
 -22  34   1 32.7196 5.11178   1
 -18  34   2 22.5356 7.18580  -2
 -18  34   1 22.5356 7.18580   1
 -16  34   2 24.0867 4.63693  -2
 -16  34   1 24.0867 4.63693   1
 -12  34   1 54.4630 5.81050  -2
 -12  34   1 54.4630 5.81050   1
 -10  34   1 162.770 12.1545  -2
 -10  34   1 162.770 12.1545   1
   6  34   0 102.729 4.76154  -2
  -6  34   1 102.729 4.76154   1
   4  34   0 41.6132 8.85551  -2
  -4  34   1 41.6132 8.85551   1
   0  34   1 -1.7469 1.81239  -2
   0  34   1 -1.7469 1.81239   1
  -4  34   2 53.2584 9.53370  -2
   4  34   1 53.2584 9.53370   1
  -6  34   2 1.63596 1.95741  -2
   6  34   1 1.63596 1.95741   1
 -10  34   3 -1.5575 5.83310  -2
  10  34   1 -1.5575 5.83310   1
 -12  34   3 145.550 10.4423  -2
  12  34   1 145.550 10.4423   1
 -16  34   4 -2.8212 5.35802  -2
  16  34   1 -2.8212 5.35802   1
 -18  34   4 7.95011 6.36933  -2
  18  34   1 7.95011 6.36933   1
 -22  34   5 37.4120 5.31788  -2
  22  34   1 37.4120 5.31788   1
 -26  34   6 87.8441 11.7596  -2
  26  34   1 87.8441 11.7596   1
 -28  34   6 139.257 10.6543  -2
  28  34   1 139.257 10.6543   1
 -32  34   7 12.9092 6.85006  -2
  32  34   1 12.9092 6.85006   1
 -34  34   7 65.9010 7.11833  -2
  34  34   1 65.9010 7.11833   1
 -38  34   8 10.1015 5.78778  -2
  38  34   1 10.1015 5.78778   1
 -40  34   8 91.8258 11.6313  -2
  40  34   1 91.8258 11.6313   1
 -44  34   9 19.1976 7.83193  -2
  44  34   1 19.1976 7.83193   1
 -39  35   6 38.6288 8.11084  -2
 -39  35   1 38.6288 8.11084   1
 -37  35   6 -12.589 7.10554  -2
 -37  35   1 -12.589 7.10554   1
 -33  35   5 21.2511 5.00223  -2
 -33  35   1 21.2511 5.00223   1
 -29  35   4 8.75120 4.46552  -2
 -29  35   1 8.75120 4.46552   1
 -27  35   4 -0.4529 4.32306  -2
 -27  35   1 -0.4529 4.32306   1
 -23  35   3 87.6376 7.72293  -2
 -23  35   1 87.6376 7.72293   1
 -21  35   3 298.325 28.3716  -2
 -21  35   1 298.325 28.3716   1
 -17  35   2 80.0568 5.77842  -2
 -17  35   1 80.0568 5.77842   1
 -15  35   2 -5.9019 7.49602  -2
 -15  35   1 -5.9019 7.49602   1
 -11  35   1 8.41327 2.21990  -2
 -11  35   1 8.41327 2.21990   1
   7  35   0 15.8130 7.70643  -2
  -7  35   1 15.8130 7.70643   1
   5  35   0 227.097 10.3956  -2
  -5  35   1 227.097 10.3956   1
   1  35   1 53.2545 4.78044  -2
  -1  35   1 53.2545 4.78044   1
  -1  35   1 40.9107 4.40814  -2
   1  35   1 40.9107 4.40814   1
  -5  35   2 51.4409 3.94126  -2
   5  35   1 51.4409 3.94126   1
  -7  35   2 387.453 35.4059  -2
   7  35   1 387.453 35.4059   1
 -11  35   3 89.3270 5.04087  -2
  11  35   1 89.3270 5.04087   1
 -15  35   4 0.37323 7.58725  -2
  15  35   1 0.37323 7.58725   1
 -17  35   4 2.45768 3.26372  -2
  17  35   1 2.45768 3.26372   1
 -21  35   5 -3.6742 5.97660  -2
  21  35   1 -3.6742 5.97660   1
 -23  35   5 18.7532 4.61453  -2
  23  35   1 18.7532 4.61453   1
 -27  35   6 37.8474 4.69650  -2
  27  35   1 37.8474 4.69650   1
 -29  35   6 59.8634 6.60536  -2
  29  35   1 59.8634 6.60536   1
 -33  35   7 -3.8311 3.56501  -2
  33  35   1 -3.8311 3.56501   1
 -37  35   8 7.43652 8.21273  -2
  37  35   1 7.43652 8.21273   1
 -39  35   8 24.0960 5.90187  -2
  39  35   1 24.0960 5.90187   1
 -38  36   6 25.4985 7.71003  -2
 -38  36   1 25.4985 7.71003   1
 -34  36   5 8.76822 4.55871  -2
 -34  36   1 8.76822 4.55871   1
 -32  36   5 60.3431 10.4498  -2
 -32  36   1 60.3431 10.4498   1
 -28  36   4 12.1648 4.25032  -2
 -28  36   1 12.1648 4.25032   1
 -26  36   4 32.0839 8.75419  -2
 -26  36   1 32.0839 8.75419   1
 -22  36   3 47.6102 5.90650  -2
 -22  36   1 47.6102 5.90650   1
 -18  36   2 22.0924 7.02166  -2
 -18  36   1 22.0924 7.02166   1
 -16  36   2 36.6231 5.27435  -2
 -16  36   1 36.6231 5.27435   1
 -12  36   1 52.9607 4.97311  -2
 -12  36   1 52.9607 4.97311   1
 -10  36   1 26.4121 4.99456  -2
 -10  36   1 26.4121 4.99456   1
   6  36   0 68.9846 4.74876  -2
  -6  36   1 68.9846 4.74876   1
   0  36   1 -1.0440 2.31637  -2
   0  36   1 -1.0440 2.31637   1
  -6  36   2 68.0849 3.81940  -2
   6  36   1 68.0849 3.81940   1
 -10  36   3 2.78008 6.21756  -2
  10  36   1 2.78008 6.21756   1
 -12  36   3 68.9285 6.62609  -2
  12  36   1 68.9285 6.62609   1
 -16  36   4 21.5599 4.99212  -2
  16  36   1 21.5599 4.99212   1
 -18  36   4 -5.3394 5.75780  -2
  18  36   1 -5.3394 5.75780   1
 -22  36   5 48.9347 5.72964  -2
  22  36   1 48.9347 5.72964   1
 -26  36   6 60.0826 10.3402  -2
  26  36   1 60.0826 10.3402   1
 -28  36   6 34.1400 5.27323  -2
  28  36   1 34.1400 5.27323   1
 -32  36   7 30.4656 8.60480  -2
  32  36   1 30.4656 8.60480   1
 -34  36   7 48.7444 6.56740  -2
  34  36   1 48.7444 6.56740   1
 -38  36   8 -7.3443 5.38403  -2
  38  36   1 -7.3443 5.38403   1
 -39  37   6 -6.7884 6.34966  -2
 -39  37   1 -6.7884 6.34966   1
 -33  37   5 5.39206 4.33741  -2
 -33  37   1 5.39206 4.33741   1
 -29  37   4 14.4665 4.59250  -2
 -29  37   1 14.4665 4.59250   1
 -27  37   4 -4.6778 4.36148  -2
 -27  37   1 -4.6778 4.36148   1
 -23  37   3 6.39080 4.29869  -2
 -23  37   1 6.39080 4.29869   1
 -21  37   3 67.3252 10.2573  -2
 -21  37   1 67.3252 10.2573   1
 -17  37   2 4.59354 3.53542  -2
 -17  37   1 4.59354 3.53542   1
 -15  37   2 3.68770 7.87888  -2
 -15  37   1 3.68770 7.87888   1
 -11  37   1 22.9542 2.99207  -2
 -11  37   1 22.9542 2.99207   1
   7  37   0 33.0838 6.21583  -2
  -7  37   1 33.0838 6.21583   1
   5  37   0 -0.3839 2.68614  -2
  -5  37   1 -0.3839 2.68614   1
   1  37   1 -3.9785 3.13793  -2
  -1  37   1 -3.9785 3.13793   1
  -1  37   1 -10.465 3.19720  -2
   1  37   1 -10.465 3.19720   1
  -5  37   2 8.21339 2.86745  -2
   5  37   1 8.21339 2.86745   1
  -7  37   2 -9.6535 7.10287  -2
   7  37   1 -9.6535 7.10287   1
 -11  37   3 0.85284 2.55597  -2
  11  37   1 0.85284 2.55597   1
 -15  37   4 32.0654 8.76101  -2
  15  37   1 32.0654 8.76101   1
 -17  37   4 21.8944 3.75215  -2
  17  37   1 21.8944 3.75215   1
 -21  37   5 67.6237 7.06627  -2
  21  37   1 67.6237 7.06627   1
 -23  37   5 11.6496 4.57940  -2
  23  37   1 11.6496 4.57940   1
 -27  37   6 14.2897 5.01926  -2
  27  37   1 14.2897 5.01926   1
 -29  37   6 28.5444 5.20180  -2
  29  37   1 28.5444 5.20180   1
 -33  37   7 26.8915 5.09360  -2
  33  37   1 26.8915 5.09360   1
 -37  37   8 19.2262 8.94320  -2
  37  37   1 19.2262 8.94320   1
 -39  37   8 14.1468 7.36117  -2
  39  37   1 14.1468 7.36117   1
 -38  38   6 21.0941 7.63320  -2
 -38  38   1 21.0941 7.63320   1
 -32  38   5 2.42660 7.21022  -2
 -32  38   1 2.42660 7.21022   1
 -28  38   4 7.30346 5.03248  -2
 -28  38   1 7.30346 5.03248   1
 -26  38   4 0.20266 6.63975  -2
 -26  38   1 0.20266 6.63975   1
 -22  38   3 3.46520 4.39313  -2
 -22  38   1 3.46520 4.39313   1
 -18  38   2 38.6981 8.18131  -2
 -18  38   1 38.6981 8.18131   1
 -16  38   2 -0.8076 4.23513  -2
 -16  38   1 -0.8076 4.23513   1
 -12  38   1 301.769 15.8468  -2
 -12  38   1 301.769 15.8468   1
 -10  38   1 -3.3959 4.27465  -2
 -10  38   1 -3.3959 4.27465   1
   6  38   0 -0.7562 3.42272  -2
  -6  38   1 -0.7562 3.42272   1
   4  38   0 273.113 26.4043  -2
  -4  38   1 273.113 26.4043   1
   0  38   1 60.0565 4.40042  -2
   0  38   1 60.0565 4.40042   1
  -4  38   2 107.594 14.3313  -2
   4  38   1 107.594 14.3313   1
  -6  38   2 228.593 10.5499  -2
   6  38   1 228.593 10.5499   1
 -12  38   3 2.16742 4.00254  -2
  12  38   1 2.16742 4.00254   1
 -16  38   4 -2.4345 4.38395  -2
  16  38   1 -2.4345 4.38395   1
 -18  38   4 41.9046 8.31547  -2
  18  38   1 41.9046 8.31547   1
 -22  38   5 17.0167 4.51691  -2
  22  38   1 17.0167 4.51691   1
 -26  38   6 10.3955 7.05761  -2
  26  38   1 10.3955 7.05761   1
 -28  38   6 3.74329 3.89403  -2
  28  38   1 3.74329 3.89403   1
 -34  38   7 -7.9373 6.51888  -2
  34  38   1 -7.9373 6.51888   1
 -39  39   6 15.6146 7.46690  -2
 -39  39   1 15.6146 7.46690   1
 -33  39   5 10.6411 6.81542  -2
 -33  39   1 10.6411 6.81542   1
 -29  39   4 -4.3577 6.14791  -2
 -29  39   1 -4.3577 6.14791   1
 -27  39   4 7.36833 4.99547  -2
 -27  39   1 7.36833 4.99547   1
 -23  39   3 9.97233 6.74585  -2
 -23  39   1 9.97233 6.74585   1
 -21  39   3 5.64172 6.50561  -2
 -21  39   1 5.64172 6.50561   1
 -17  39   2 -3.3104 3.00106  -2
 -17  39   1 -3.3104 3.00106   1
 -15  39   2 5.48549 7.70221  -2
 -15  39   1 5.48549 7.70221   1
 -11  39   1 2.23825 2.50475  -2
 -11  39   1 2.23825 2.50475   1
   7  39   0 -2.5551 7.50640  -2
  -7  39   1 -2.5551 7.50640   1
   5  39   0 3.09579 2.72714  -2
  -5  39   1 3.09579 2.72714   1
   1  39   1 2.40071 3.46575  -2
  -1  39   1 2.40071 3.46575   1
  -1  39   1 2.39818 4.68349  -2
   1  39   1 2.39818 4.68349   1
  -5  39   2 23.9423 4.02709  -2
   5  39   1 23.9423 4.02709   1
  -7  39   2 -0.3535 6.71691  -2
   7  39   1 -0.3535 6.71691   1
 -11  39   3 61.6770 4.55628  -2
  11  39   1 61.6770 4.55628   1
 -15  39   4 -2.1984 7.31273  -2
  15  39   1 -2.1984 7.31273   1
 -17  39   4 -5.5562 3.71660  -2
  17  39   1 -5.5562 3.71660   1
 -21  39   5 3.49435 4.59321  -2
  21  39   1 3.49435 4.59321   1
 -23  39   5 14.0518 4.72107  -2
  23  39   1 14.0518 4.72107   1
 -27  39   6 11.5235 7.43099  -2
  27  39   1 11.5235 7.43099   1
 -29  39   6 6.30131 6.86173  -2
  29  39   1 6.30131 6.86173   1
 -33  39   7 12.4953 7.27524  -2
  33  39   1 12.4953 7.27524   1
 -37  39   8 0.99169 7.92055  -2
  37  39   1 0.99169 7.92055   1
 -39  39   8 -5.3270 6.73150  -2
  39  39   1 -5.3270 6.73150   1
 -38  40   6 -12.206 5.90190  -2
 -38  40   1 -12.206 5.90190   1
 -34  40   5 1.54423 6.61398  -2
 -34  40   1 1.54423 6.61398   1
 -28  40   4 40.9694 8.13009  -2
 -28  40   1 40.9694 8.13009   1
 -26  40   4 -5.8419 7.32401  -2
 -26  40   1 -5.8419 7.32401   1
 -22  40   3 4.28214 4.24174  -2
 -22  40   1 4.28214 4.24174   1
 -18  40   2 105.717 13.6271  -2
 -18  40   1 105.717 13.6271   1
 -16  40   2 -10.753 4.15459  -2
 -16  40   1 -10.753 4.15459   1
 -12  40   1 36.6767 4.58218  -2
 -12  40   1 36.6767 4.58218   1
 -10  40   1 -3.5862 4.34578  -2
 -10  40   1 -3.5862 4.34578   1
   6  40   0 1.05010 3.23651  -2
  -6  40   1 1.05010 3.23651   1
   4  40   0 106.214 13.9850  -2
  -4  40   1 106.214 13.9850   1
   0  40   1 237.065 10.9609  -2
   0  40   1 237.065 10.9609   1
  -4  40   2 1.53804 8.11542  -2
   4  40   1 1.53804 8.11542   1
  -6  40   2 -1.8960 3.35153  -2
   6  40   1 -1.8960 3.35153   1
 -10  40   3 15.4488 6.98013  -2
  10  40   1 15.4488 6.98013   1
 -12  40   3 -1.3133 3.97312  -2
  12  40   1 -1.3133 3.97312   1
 -16  40   4 17.9334 5.26909  -2
  16  40   1 17.9334 5.26909   1
 -18  40   4 186.115 19.8460  -2
  18  40   1 186.115 19.8460   1
 -22  40   5 23.3264 4.91367  -2
  22  40   1 23.3264 4.91367   1
 -26  40   6 31.0789 8.75318  -2
  26  40   1 31.0789 8.75318   1
 -28  40   6 64.8072 7.39536  -2
  28  40   1 64.8072 7.39536   1
 -34  40   7 -3.0506 6.54062  -2
  34  40   1 -3.0506 6.54062   1
 -38  40   8 6.70523 8.40268  -2
  38  40   1 6.70523 8.40268   1
 -33  41   5 40.2874 6.51331  -2
 -33  41   1 40.2874 6.51331   1
 -29  41   4 6.80953 5.32497  -2
 -29  41   1 6.80953 5.32497   1
 -27  41   4 53.0823 9.19769  -2
 -27  41   1 53.0823 9.19769   1
 -23  41   3 10.0438 4.93139  -2
 -23  41   1 10.0438 4.93139   1
 -21  41   3 0.58641 6.32171  -2
 -21  41   1 0.58641 6.32171   1
 -17  41   2 -2.3527 3.10130  -2
 -17  41   1 -2.3527 3.10130   1
 -15  41   2 14.5291 9.42960  -2
 -15  41   1 14.5291 9.42960   1
 -11  41   1 12.3846 2.96697  -2
 -11  41   1 12.3846 2.96697   1
   7  41   0 116.112 10.1283  -2
  -7  41   1 116.112 10.1283   1
   5  41   0 36.6115 4.54755  -2
  -5  41   1 36.6115 4.54755   1
   1  41   1 2.60495 3.38339  -2
  -1  41   1 2.60495 3.38339   1
  -1  41   1 4.87375 3.36773  -2
   1  41   1 4.87375 3.36773   1
  -5  41   2 8.88730 3.64184  -2
   5  41   1 8.88730 3.64184   1
  -7  41   2 99.3269 13.1061  -2
   7  41   1 99.3269 13.1061   1
 -11  41   3 55.3687 4.40841  -2
  11  41   1 55.3687 4.40841   1
 -15  41   4 4.03506 8.42586  -2
  15  41   1 4.03506 8.42586   1
 -17  41   4 9.96386 4.01151  -2
  17  41   1 9.96386 4.01151   1
 -21  41   5 3.40715 6.86699  -2
  21  41   1 3.40715 6.86699   1
 -23  41   5 81.9994 7.99148  -2
  23  41   1 81.9994 7.99148   1
 -27  41   6 60.5284 7.61926  -2
  27  41   1 60.5284 7.61926   1
 -29  41   6 5.27515 5.09236  -2
  29  41   1 5.27515 5.09236   1
 -33  41   7 9.64317 7.03506  -2
  33  41   1 9.64317 7.03506   1
 -34  42   5 -11.201 6.24741  -2
 -34  42   1 -11.201 6.24741   1
 -32  42   5 39.6815 10.4395  -2
 -32  42   1 39.6815 10.4395   1
 -28  42   4 16.6620 5.01244  -2
 -28  42   1 16.6620 5.01244   1
 -26  42   4 56.3639 10.7636  -2
 -26  42   1 56.3639 10.7636   1
 -22  42   3 -1.6020 3.91579  -2
 -22  42   1 -1.6020 3.91579   1
 -18  42   2 8.71926 7.47601  -2
 -18  42   1 8.71926 7.47601   1
 -16  42   2 52.3256 6.96183  -2
 -16  42   1 52.3256 6.96183   1
 -12  42   1 43.5484 4.94935  -2
 -12  42   1 43.5484 4.94935   1
 -10  42   1 360.279 23.9593  -2
 -10  42   1 360.279 23.9593   1
   6  42   0 11.4038 3.85378  -2
  -6  42   1 11.4038 3.85378   1
   4  42   0 -1.8815 7.60270  -2
  -4  42   1 -1.8815 7.60270   1
   0  42   1 70.0997 4.90586  -2
   0  42   1 70.0997 4.90586   1
  -4  42   2 -5.2927 8.81143  -2
   4  42   1 -5.2927 8.81143   1
  -6  42   2 45.3822 5.05250  -2
   6  42   1 45.3822 5.05250   1
 -10  42   3 39.6315 8.91990  -2
  10  42   1 39.6315 8.91990   1
 -12  42   3 23.6479 4.53192  -2
  12  42   1 23.6479 4.53192   1
 -16  42   4 9.15711 7.36318  -2
  16  42   1 9.15711 7.36318   1
 -18  42   4 6.91829 6.71385  -2
  18  42   1 6.91829 6.71385   1
 -22  42   5 10.2161 4.45815  -2
  22  42   1 10.2161 4.45815   1
 -26  42   6 14.5951 7.78984  -2
  26  42   1 14.5951 7.78984   1
 -28  42   6 105.452 9.45325  -2
  28  42   1 105.452 9.45325   1
 -34  42   7 -13.276 6.37533  -2
  34  42   1 -13.276 6.37533   1
 -33  43   5 4.26064 6.72823  -2
 -33  43   1 4.26064 6.72823   1
 -29  43   4 78.4477 8.51754  -2
 -29  43   1 78.4477 8.51754   1
 -27  43   4 -1.0092 5.01421  -2
 -27  43   1 -1.0092 5.01421   1
 -23  43   3 -1.8695 4.55000  -2
 -23  43   1 -1.8695 4.55000   1
 -21  43   3 12.2943 7.53541  -2
 -21  43   1 12.2943 7.53541   1
 -17  43   2 9.63614 4.19418  -2
 -17  43   1 9.63614 4.19418   1
 -15  43   2 45.7707 11.1265  -2
 -15  43   1 45.7707 11.1265   1
 -11  43   1 10.2795 2.90248  -2
 -11  43   1 10.2795 2.90248   1
   7  43   0 286.903 19.6274  -2
  -7  43   1 286.903 19.6274   1
   5  43   0 60.8277 5.61302  -2
  -5  43   1 60.8277 5.61302   1
   1  43   1 4.53921 3.70770  -2
  -1  43   1 4.53921 3.70770   1
  -1  43   1 4.90822 3.67957  -2
   1  43   1 4.90822 3.67957   1
  -5  43   2 10.8468 3.75663  -2
   5  43   1 10.8468 3.75663   1
  -7  43   2 63.6117 11.0130  -2
   7  43   1 63.6117 11.0130   1
 -11  43   3 16.9227 3.01810  -2
  11  43   1 16.9227 3.01810   1
 -15  43   4 128.492 15.6223  -2
  15  43   1 128.492 15.6223   1
 -17  43   4 0.74023 3.83835  -2
  17  43   1 0.74023 3.83835   1
 -21  43   5 -0.6894 6.57928  -2
  21  43   1 -0.6894 6.57928   1
 -23  43   5 11.2877 5.10403  -2
  23  43   1 11.2877 5.10403   1
 -27  43   6 27.9421 9.12674  -2
  27  43   1 27.9421 9.12674   1
 -29  43   6 41.5185 6.80420  -2
  29  43   1 41.5185 6.80420   1
 -33  43   7 8.71879 7.48138  -2
  33  43   1 8.71879 7.48138   1
 -28  44   4 40.7608 6.56047  -2
 -28  44   1 40.7608 6.56047   1
 -26  44   4 41.1837 10.1769  -2
 -26  44   1 41.1837 10.1769   1
 -22  44   3 0.88000 4.14093  -2
 -22  44   1 0.88000 4.14093   1
 -18  44   2 -7.2409 6.92477  -2
 -18  44   1 -7.2409 6.92477   1
 -16  44   2 98.2518 13.5474  -2
 -16  44   1 98.2518 13.5474   1
 -12  44   1 38.4658 5.68748  -2
 -12  44   1 38.4658 5.68748   1
 -10  44   1 -2.9504 4.90418  -2
 -10  44   1 -2.9504 4.90418   1
   6  44   0 0.22391 3.65800  -2
  -6  44   1 0.22391 3.65800   1
   4  44   0 243.097 25.1046  -2
  -4  44   1 243.097 25.1046   1
   0  44   1 26.4489 3.75456  -2
   0  44   1 26.4489 3.75456   1
  -4  44   2 179.452 20.0910  -2
   4  44   1 179.452 20.0910   1
  -6  44   2 -0.5847 3.58777  -2
   6  44   1 -0.5847 3.58777   1
 -10  44   3 -5.0910 6.87457  -2
  10  44   1 -5.0910 6.87457   1
 -12  44   3 6.97592 4.04773  -2
  12  44   1 6.97592 4.04773   1
 -16  44   4 59.6950 11.1414  -2
  16  44   1 59.6950 11.1414   1
 -18  44   4 -0.9253 7.29634  -2
  18  44   1 -0.9253 7.29634   1
 -22  44   5 2.41908 4.07678  -2
  22  44   1 2.41908 4.07678   1
 -26  44   6 -4.4792 8.03508  -2
  26  44   1 -4.4792 8.03508   1
 -28  44   6 -2.4847 4.48964  -2
  28  44   1 -2.4847 4.48964   1
 -29  45   4 -11.818 6.28877  -2
 -29  45   1 -11.818 6.28877   1
 -27  45   4 15.4647 5.38490  -2
 -27  45   1 15.4647 5.38490   1
 -23  45   3 41.4651 6.46125  -2
 -23  45   1 41.4651 6.46125   1
 -21  45   3 6.67482 7.96269  -2
 -21  45   1 6.67482 7.96269   1
 -17  45   2 14.4605 4.78869  -2
 -17  45   1 14.4605 4.78869   1
 -15  45   2 -11.747 8.12438  -2
 -15  45   1 -11.747 8.12438   1
 -11  45   1 -1.1086 2.71476  -2
 -11  45   1 -1.1086 2.71476   1
   7  45   0 140.462 16.7766  -2
  -7  45   1 140.462 16.7766   1
   5  45   0 19.5763 4.37825  -2
  -5  45   1 19.5763 4.37825   1
   1  45   1 3.39581 3.76471  -2
  -1  45   1 3.39581 3.76471   1
  -1  45   1 4.37595 3.77749  -2
   1  45   1 4.37595 3.77749   1
  -5  45   2 5.75339 3.73261  -2
   5  45   1 5.75339 3.73261   1
  -7  45   2 106.392 14.1512  -2
   7  45   1 106.392 14.1512   1
 -11  45   3 27.1466 3.74068  -2
  11  45   1 27.1466 3.74068   1
 -15  45   4 3.02721 7.68935  -2
  15  45   1 3.02721 7.68935   1
 -17  45   4 30.7357 5.59260  -2
  17  45   1 30.7357 5.59260   1
 -21  45   5 14.6492 8.68720  -2
  21  45   1 14.6492 8.68720   1
 -23  45   5 1.83059 4.95663  -2
  23  45   1 1.83059 4.95663   1
 -27  45   6 -5.8596 7.77712  -2
  27  45   1 -5.8596 7.77712   1
 -29  45   6 14.8799 7.93157  -2
  29  45   1 14.8799 7.93157   1
 -26  46   4 -3.2873 7.43240  -2
 -26  46   1 -3.2873 7.43240   1
 -22  46   3 -0.1581 3.98469  -2
 -22  46   1 -0.1581 3.98469   1
 -18  46   2 100.595 9.12051  -2
 -18  46   1 100.595 9.12051   1
 -16  46   2 14.6215 8.99205  -2
 -16  46   1 14.6215 8.99205   1
 -12  46   1 -9.1099 3.69562  -2
 -12  46   1 -9.1099 3.69562   1
 -10  46   1 37.2025 6.94694  -2
 -10  46   1 37.2025 6.94694   1
   6  46   0 58.4069 5.90413  -2
  -6  46   1 58.4069 5.90413   1
   4  46   0 57.3717 12.6228  -2
  -4  46   1 57.3717 12.6228   1
   0  46   1 64.3880 5.02393  -2
   0  46   1 64.3880 5.02393   1
  -4  46   2 6.62563 9.17268  -2
   4  46   1 6.62563 9.17268   1
  -6  46   2 62.0203 5.93389  -2
   6  46   1 62.0203 5.93389   1
 -10  46   3 21.5086 8.55045  -2
  10  46   1 21.5086 8.55045   1
 -12  46   3 -4.2370 4.61697  -2
  12  46   1 -4.2370 4.61697   1
 -16  46   4 8.96468 7.54725  -2
  16  46   1 8.96468 7.54725   1
 -18  46   4 -5.8274 4.65476  -2
  18  46   1 -5.8274 4.65476   1
 -22  46   5 -7.6654 4.20060  -2
  22  46   1 -7.6654 4.20060   1
 -26  46   6 19.4678 8.93447  -2
  26  46   1 19.4678 8.93447   1
 -23  47   3 4.00321 4.93228  -2
 -23  47   1 4.00321 4.93228   1
 -21  47   3 101.276 14.1349  -2
 -21  47   1 101.276 14.1349   1
 -17  47   2 6.39201 4.90663  -2
 -17  47   1 6.39201 4.90663   1
 -11  47   1 -0.0713 3.98987  -2
 -11  47   1 -0.0713 3.98987   1
   7  47   0 -11.577 6.44230  -2
  -7  47   1 -11.577 6.44230   1
   5  47   0 16.6455 6.38373  -2
  -5  47   1 16.6455 6.38373   1
   1  47   1 -2.7939 4.15075  -2
  -1  47   1 -2.7939 4.15075   1
  -1  47   1 -5.7888 3.90212  -2
   1  47   1 -5.7888 3.90212   1
  -5  47   2 17.8921 4.51044  -2
   5  47   1 17.8921 4.51044   1
  -7  47   2 -1.5727 7.63878  -2
   7  47   1 -1.5727 7.63878   1
 -11  47   3 87.6135 9.48063  -2
  11  47   1 87.6135 9.48063   1
 -15  47   4 52.4245 10.7780  -2
  15  47   1 52.4245 10.7780   1
 -17  47   4 17.4882 5.35424  -2
  17  47   1 17.4882 5.35424   1
 -21  47   5 -1.8390 7.05105  -2
  21  47   1 -1.8390 7.05105   1
 -23  47   5 21.9442 5.55198  -2
  23  47   1 21.9442 5.55198   1
 -18  48   2 13.3785 5.21384  -2
 -18  48   1 13.3785 5.21384   1
 -16  48   2 28.5882 9.33495  -2
 -16  48   1 28.5882 9.33495   1
 -12  48   1 8.28044 4.23744  -2
 -12  48   1 8.28044 4.23744   1
 -10  48   1 23.2133 6.55689  -2
 -10  48   1 23.2133 6.55689   1
   6  48   0 -7.3530 4.48107  -2
  -6  48   1 -7.3530 4.48107   1
   4  48   0 10.9874 10.4173  -2
  -4  48   1 10.9874 10.4173   1
   0  48   1 55.1128 4.85835  -2
   0  48   1 55.1128 4.85835   1
  -4  48   2 67.6582 12.9805  -2
   4  48   1 67.6582 12.9805   1
  -6  48   2 -3.1986 4.17770  -2
   6  48   1 -3.1986 4.17770   1
 -10  48   3 7.24417 8.33707  -2
  10  48   1 7.24417 8.33707   1
 -12  48   3 6.10471 4.26807  -2
  12  48   1 6.10471 4.26807   1
 -16  48   4 18.6345 8.50317  -2
  16  48   1 18.6345 8.50317   1
 -18  48   4 0.99018 4.90746  -2
  18  48   1 0.99018 4.90746   1
 -17  49   2 106.728 9.59545  -2
 -17  49   1 106.728 9.59545   1
 -15  49   2 187.076 21.3585  -2
 -15  49   1 187.076 21.3585   1
 -11  49   1 8.28851 5.44404  -2
 -11  49   1 8.28851 5.44404   1
   7  49   0 1.64465 6.04047  -2
  -7  49   1 1.64465 6.04047   1
   5  49   0 25.1038 4.70023  -2
  -5  49   1 25.1038 4.70023   1
   1  49   1 69.2327 6.54809  -2
  -1  49   1 69.2327 6.54809   1
  -1  49   1 76.7839 6.76221  -2
   1  49   1 76.7839 6.76221   1
  -5  49   2 16.6050 4.68378  -2
   5  49   1 16.6050 4.68378   1
  -7  49   2 4.17044 7.61674  -2
   7  49   1 4.17044 7.61674   1
 -11  49   3 54.9159 5.65884  -2
  11  49   1 54.9159 5.65884   1
 -15  49   4 -3.1082 7.28020  -2
  15  49   1 -3.1082 7.28020   1
 -17  49   4 1.71171 3.89343  -2
  17  49   1 1.71171 3.89343   1
 -12  50   1 13.4125 5.90747  -2
 -12  50   1 13.4125 5.90747   1
 -10  50   1 56.3523 7.72055  -2
 -10  50   1 56.3523 7.72055   1
   6  50   0 24.7621 4.98442  -2
  -6  50   1 24.7621 4.98442   1
   4  50   0 6.18441 10.0542  -2
  -4  50   1 6.18441 10.0542   1
   0  50   1 9.01914 6.04111  -2
   0  50   1 9.01914 6.04111   1
  -4  50   2 31.5335 9.92662  -2
   4  50   1 31.5335 9.92662   1
  -6  50   2 7.17699 4.20326  -2
   6  50   1 7.17699 4.20326   1
 -10  50   3 24.7862 8.54978  -2
  10  50   1 24.7862 8.54978   1
 -12  50   3 18.8672 6.33755  -2
  12  50   1 18.8672 6.33755   1
   5  51   0 46.9344 8.59676  -2
  -5  51   1 46.9344 8.59676   1
   1  51   1 -9.0342 4.41496  -2
  -1  51   1 -9.0342 4.41496   1
  -1  51   1 -12.139 5.42811  -2
   1  51   1 -12.139 5.42811   1
  -5  51   2 22.1885 7.09298  -2
   5  51   1 22.1885 7.09298   1
 -54   0   8 33.7009 9.01685  -2
 -54   0   2 33.7009 9.01685   1
 -52   0   7 105.287 14.2135  -2
 -52   0   2 105.287 14.2135   1
 -50   0   7 120.378 9.36393  -2
 -50   0   2 120.378 9.36393   1
 -48   0   7 132.687 15.6896  -2
 -48   0   2 132.687 15.6896   1
 -46   0   6 15.3325 7.94275  -2
 -46   0   2 15.3325 7.94275   1
 -44   0   6 0.54509 3.35315  -2
 -44   0   2 0.54509 3.35315   1
 -40   0   5 -9.0641 4.98516  -2
 -40   0   2 -9.0641 4.98516   1
 -38   0   5 112.643 8.26667  -2
 -38   0   2 112.643 8.26667   1
 -34   0   4 61.8653 4.00766  -2
 -34   0   2 61.8653 4.00766   1
 -32   0   4 21.8017 3.55200  -2
 -32   0   2 21.8017 3.55200   1
 -30   0   4 1066.77 86.6122  -2
 -30   0   2 1066.77 86.6122   1
 -28   0   3 1678.35 51.2576  -2
 -28   0   2 1678.35 51.2576   1
 -26   0   3 1894.05 111.032  -2
 -26   0   2 1894.05 111.032   1
 -24   0   2 2696.71 214.223  -2
 -24   0   2 2696.71 214.223   1
 -22   0   2 391.512 11.1880  -2
 -22   0   2 391.512 11.1880   1
 -20   0   2 454.509 20.0516  -2
 -20   0   2 454.509 20.0516   1
 -18   0   1 4478.94 131.564  -2
 -18   0   2 4478.94 131.564   1
 -16   0   1 177.249 5.35910  -2
 -16   0   2 177.249 5.35910   1
 -14   0   2 -0.3957 0.87644   2
  14   0   0 82.2769 6.40252  -2
 -14   0   2 82.2769 6.40252   1
 -14   0   2 0.79392 1.17190   1
  12   0   0 14.5106 0.95729  -2
 -12   0   2 14.5106 0.95729   1
  10   0   0 2.75767 0.80651  -2
 -10   0   2 2.75767 0.80651   1
  -8   0   2 234.544 11.5004   1
  -8   0   2 241.991 11.8684   2
   6   0   1 848.907 28.1423  -2
  -6   0   2 848.907 28.1423   1
  -4   0   2 37.7612 2.78433   2
   0   0   2 0.07247 0.06575  -2
   0   0   2 0.07247 0.06575   1
   4   0   2 39.3207 3.30900   2
  -6   0   3 123.954 5.95757  -2
   6   0   2 123.954 5.95757   1
   8   0   2 49.0862 3.94658   2
   8   0   2 83.1395 4.14244   1
 -10   0   4 74.6682 2.61072  -2
  10   0   2 74.6682 2.61072   1
 -12   0   4 574.706 16.8454  -2
  12   0   2 574.706 16.8454   1
  14   0   2 26.5604 3.09273   2
  14   0   2 40.4339 3.26954   1
 -14   0   5 104.602 8.35128  -2
  14   0   2 104.602 8.35128   1
 -16   0   5 530.942 15.9489  -2
  16   0   2 530.942 15.9489   1
 -18   0   5 26.7766 1.43410  -2
  18   0   2 26.7766 1.43410   1
 -20   0   6 17.2183 5.30571  -2
  20   0   2 17.2183 5.30571   1
 -22   0   6 310.471 8.96840  -2
  22   0   2 310.471 8.96840   1
 -24   0   6 16.3994 4.82827  -2
  24   0   2 16.3994 4.82827   1
 -26   0   7 229.204 12.0059  -2
  26   0   2 229.204 12.0059   1
 -28   0   7 69.3318 2.51747  -2
  28   0   2 69.3318 2.51747   1
 -32   0   8 304.354 15.6376  -2
  32   0   2 304.354 15.6376   1
 -34   0   8 271.886 10.2785  -2
  34   0   2 271.886 10.2785   1
 -38   0   9 63.9848 5.17826  -2
  38   0   2 63.9848 5.17826   1
 -40   0   9 154.941 10.8604  -2
  40   0   2 154.941 10.8604   1
 -44   0  10 238.560 15.4194  -2
  44   0   2 238.560 15.4194   1
 -46   0  10 38.9944 8.77793  -2
  46   0   2 38.9944 8.77793   1
 -48   0  11 366.049 33.6598  -2
  48   0   2 366.049 33.6598   1
 -50   0  11 129.133 9.90116  -2
  50   0   2 129.133 9.90116   1
 -52   0  11 157.217 17.7461  -2
  52   0   2 157.217 17.7461   1
 -54   0  12 191.347 18.2519  -2
  54   0   2 191.347 18.2519   1
 -60   0  13 4.15244 7.08848  -2
  60   0   2 4.15244 7.08848   1
 -61   1   9 29.6994 8.30668  -2
 -61   1   2 29.6994 8.30668   1
 -57   1   8 98.0072 14.2103  -2
 -57   1   2 98.0072 14.2103   1
 -55   1   8 21.3188 8.39721  -2
 -55   1   2 21.3188 8.39721   1
 -51   1   7 11.0443 7.42858  -2
 -51   1   2 11.0443 7.42858   1
 -49   1   7 15.9621 3.38499  -2
 -49   1   2 15.9621 3.38499   1
 -47   1   7 9.00248 10.6692  -2
 -47   1   2 9.00248 10.6692   1
 -45   1   6 4.74150 1.99338  -2
 -45   1   2 4.74150 1.99338   1
 -43   1   6 66.1773 4.63821  -2
 -43   1   2 66.1773 4.63821   1
 -41   1   6 104.674 10.0525  -2
 -41   1   2 104.674 10.0525   1
 -39   1   5 4.98568 1.44196  -2
 -39   1   2 4.98568 1.44196   1
 -37   1   5 -5.7153 3.33517  -2
 -37   1   2 -5.7153 3.33517   1
 -35   1   4 3.24039 3.79730  -2
 -35   1   2 3.24039 3.79730   1
 -33   1   4 145.694 4.17276  -2
 -33   1   2 145.694 4.17276   1
 -29   1   3 18.0489 2.01394  -2
 -29   1   2 18.0489 2.01394   1
 -27   1   3 15.1492 1.34698  -2
 -27   1   2 15.1492 1.34698   1
 -23   1   2 8.73073 0.95000  -2
 -23   1   2 8.73073 0.95000   1
 -23   1   2 6.10264 1.98894   1
 -21   1   2 -1.4030 0.68951  -2
 -21   1   2 -1.4030 0.68951   1
 -19   1   1 41.7786 4.69158  -2
 -19   1   2 41.7786 4.69158   1
 -19   1   2 21.2485 5.02861  -2
 -19   1   2 21.2485 5.02861   1
 -17   1   1 78.3368 2.01987  -2
 -17   1   2 78.3368 2.01987   1
 -15   1   1 32.6161 1.17748  -2
 -15   1   2 32.6161 1.17748   1
 -13   1   2 46.3685 5.62809   2
  13   1   0 123.678 3.12653  -2
 -13   1   2 123.678 3.12653   1
  11   1   0 5.20732 0.53033  -2
 -11   1   2 5.20732 0.53033   1
  -9   1   2 9.18651 0.68302   2
  -9   1   2 9.35312 0.72748   1
   9   1   0 37.7016 1.83904  -2
  -9   1   2 37.7016 1.83904   1
  -7   1   2 42.3047 2.42554   2
   7   1   1 195.805 6.62625  -2
  -7   1   2 195.805 6.62625   1
  -7   1   2 37.2062 2.10207   1
   5   1   1 360.189 13.7151  -2
  -5   1   2 360.189 13.7151   1
  -3   1   2 0.05685 0.09434   2
  -3   1   2 1.50292 0.58439   1
  -1   1   2 0.00064 0.04772   2
   1   1   2 0.03942 0.17997  -2
  -1   1   2 0.03942 0.17997   1
   1   1   2 0.04409 0.05522   1
   3   1   2 7.75331 0.64392   1
   3   1   2 69.4257 5.65404   2
  -5   1   3 196.573 7.53289  -2
   5   1   2 196.573 7.53289   1
  -7   1   3 29.5370 1.19883  -2
   7   1   2 29.5370 1.19883   1
   7   1   2 7.42266 0.86719   1
   7   1   2 -1.0802 0.82298   2
   9   1   2 5.16970 0.58213   1
  -9   1   4 15.0880 1.14904  -2
   9   1   2 15.0880 1.14904   1
   9   1   2 3.72198 0.65443   2
 -11   1   4 27.9206 0.87740  -2
  11   1   2 27.9206 0.87740   1
 -13   1   4 286.372 6.92846  -2
  13   1   2 286.372 6.92846   1
 -15   1   5 104.668 2.38184  -2
  15   1   2 104.668 2.38184   1
 -17   1   5 12.4361 0.68188  -2
  17   1   2 12.4361 0.68188   1
 -19   1   5 37.1962 6.23783  -2
  19   1   2 37.1962 6.23783   1
 -21   1   6 25.4355 1.04847  -2
  21   1   2 25.4355 1.04847   1
 -23   1   6 22.4976 1.04086  -2
  23   1   2 22.4976 1.04086   1
 -27   1   7 17.6900 0.98947  -2
  27   1   2 17.6900 0.98947   1
 -29   1   7 10.6370 1.65151  -2
  29   1   2 10.6370 1.65151   1
 -33   1   8 8.02851 1.00325  -2
  33   1   2 8.02851 1.00325   1
 -35   1   8 2.43384 3.41214  -2
  35   1   2 2.43384 3.41214   1
 -37   1   9 31.5215 5.00695  -2
  37   1   2 31.5215 5.00695   1
 -39   1   9 14.9759 1.84086  -2
  39   1   2 14.9759 1.84086   1
 -43   1  10 28.3709 3.64080  -2
  43   1   2 28.3709 3.64080   1
 -45   1  10 24.5407 2.50514  -2
  45   1   2 24.5407 2.50514   1
 -49   1  11 29.7005 3.85816  -2
  49   1   2 29.7005 3.85816   1
 -51   1  11 7.00664 3.77717  -2
  51   1   2 7.00664 3.77717   1
 -57   1  12 16.6751 8.61045  -2
  57   1   2 16.6751 8.61045   1
 -59   1  13 13.7554 10.9810  -2
  59   1   2 13.7554 10.9810   1
 -58   2   9 73.9788 14.3714  -2
 -58   2   2 73.9788 14.3714   1
 -56   2   8 24.1730 5.24982  -2
 -56   2   2 24.1730 5.24982   1
 -54   2   8 44.0979 9.69721  -2
 -54   2   2 44.0979 9.69721   1
 -52   2   7 20.1527 7.97619  -2
 -52   2   2 20.1527 7.97619   1
 -50   2   7 4.43627 2.35634  -2
 -50   2   2 4.43627 2.35634   1
 -48   2   7 43.6696 6.78693  -2
 -48   2   2 43.6696 6.78693   1
 -46   2   6 -0.9799 4.82667  -2
 -46   2   2 -0.9799 4.82667   1
 -44   2   6 49.7158 3.97230  -2
 -44   2   2 49.7158 3.97230   1
 -42   2   6 82.7017 8.05870  -2
 -42   2   2 82.7017 8.05870   1
 -40   2   5 402.985 19.8731  -2
 -40   2   2 402.985 19.8731   1
 -38   2   5 14.4193 2.39821  -2
 -38   2   2 14.4193 2.39821   1
 -36   2   5 372.534 33.2169  -2
 -36   2   2 372.534 33.2169   1
 -34   2   4 60.2115 2.99174  -2
 -34   2   2 60.2115 2.99174   1
 -32   2   4 127.935 5.37568  -2
 -32   2   2 127.935 5.37568   1
 -28   2   3 18.1365 1.20688  -2
 -28   2   2 18.1365 1.20688   1
 -26   2   3 110.007 6.80020  -2
 -26   2   2 110.007 6.80020   1
 -26   2   2 240.427 17.2003  -2
 -26   2   2 240.427 17.2003   1
 -24   2   2 128.987 6.62600  -2
 -24   2   2 128.987 6.62600   1
 -22   2   2 43.0935 1.28495  -2
 -22   2   2 43.0935 1.28495   1
 -20   2   2 7.41144 1.98320  -2
 -20   2   2 7.41144 1.98320   1
 -18   2   1 2383.69 50.0602  -2
 -18   2   2 2383.69 50.0602   1
 -16   2   1 601.555 12.8432  -2
 -16   2   2 601.555 12.8432   1
 -14   2   2 10.3616 1.01585   1
 -14   2   2 9.50963 1.04141   2
 -14   2   1 31.3073 2.62129  -2
 -14   2   2 31.3073 2.62129   1
  12   2   0 14.4879 0.76027  -2
 -12   2   2 14.4879 0.76027   1
  10   2   0 273.650 7.66367  -2
 -10   2   2 273.650 7.66367   1
  -8   2   2 10.7493 0.84868   2
   8   2   1 43.0079 3.52987  -2
  -8   2   2 43.0079 3.52987   1
  -8   2   2 13.6313 0.97478   1
   6   2   1 74.7880 2.70863  -2
  -6   2   2 74.7880 2.70863   1
  -4   2   2 571.135 21.2762   2
   4   2   1 64.2071 4.49263  -2
  -4   2   2 64.2071 4.49263   1
  -2   2   2 -0.1396 0.09212   2
  -2   2   2 1.74910 0.32127   1
   0   2   2 367.107 23.8730  -2
   0   2   2 367.107 23.8730   1
   2   2   2 28.0010 2.03635   1
   4   2   2 53.0452 1.64537   1
   4   2   2 54.1015 3.04768   2
  -6   2   3 348.000 10.2193  -2
   6   2   2 348.000 10.2193   1
   8   2   2 3.00668 0.74614   2
   8   2   2 3.68854 0.39727   1
 -10   2   4 76.4958 2.12925  -2
  10   2   2 76.4958 2.12925   1
 -12   2   4 21.5998 0.84876  -2
  12   2   2 21.5998 0.84876   1
  14   2   2 171.780 8.62430   2
  14   2   2 224.727 7.11825   1
 -14   2   5 1212.21 81.6187  -2
  14   2   2 1212.21 81.6187   1
 -16   2   5 140.092 2.98252  -2
  16   2   2 140.092 2.98252   1
 -18   2   5 30.8927 1.05325  -2
  18   2   2 30.8927 1.05325   1
 -20   2   6 152.818 11.4519  -2
  20   2   2 152.818 11.4519   1
 -22   2   6 136.640 2.68821  -2
  22   2   2 136.640 2.68821   1
 -24   2   6 256.541 12.4054  -2
  24   2   2 256.541 12.4054   1
 -26   2   7 23.1715 2.33156  -2
  26   2   2 23.1715 2.33156   1
 -28   2   7 45.1958 1.33910  -2
  28   2   2 45.1958 1.33910   1
  30   2   2 46.1491 4.63198   2
 -32   2   8 28.0216 2.41940  -2
  32   2   2 28.0216 2.41940   1
 -34   2   8 14.5360 1.60603  -2
  34   2   2 14.5360 1.60603   1
 -38   2   9 15.0586 2.44996  -2
  38   2   2 15.0586 2.44996   1
 -40   2   9 13.6685 3.51733  -2
  40   2   2 13.6685 3.51733   1
 -44   2  10 10.9544 2.89979  -2
  44   2   2 10.9544 2.89979   1
 -46   2  10 4.07380 4.72548  -2
  46   2   2 4.07380 4.72548   1
 -48   2  11 51.4003 6.90598  -2
  48   2   2 51.4003 6.90598   1
 -50   2  11 34.0426 3.78194  -2
  50   2   2 34.0426 3.78194   1
 -52   2  11 17.2426 7.39537  -2
  52   2   2 17.2426 7.39537   1
 -54   2  12 41.2727 9.34332  -2
  54   2   2 41.2727 9.34332   1
 -56   2  12 18.3248 7.87809  -2
  56   2   2 18.3248 7.87809   1
 -60   2  13 38.8572 10.5467  -2
  60   2   2 38.8572 10.5467   1
 -59   3   9 18.4987 8.96627  -2
 -59   3   2 18.4987 8.96627   1
 -57   3   8 56.1251 11.0559  -2
 -57   3   2 56.1251 11.0559   1
 -55   3   8 18.3018 8.31645  -2
 -55   3   2 18.3018 8.31645   1
 -53   3   8 14.8373 7.26644  -2
 -53   3   2 14.8373 7.26644   1
 -51   3   7 48.3847 6.22681  -2
 -51   3   2 48.3847 6.22681   1
 -49   3   7 16.8209 3.77335  -2
 -49   3   2 16.8209 3.77335   1
 -47   3   7 71.0049 13.4225  -2
 -47   3   2 71.0049 13.4225   1
 -45   3   6 1.36108 2.43791  -2
 -45   3   2 1.36108 2.43791   1
 -43   3   6 -3.5654 3.32258  -2
 -43   3   2 -3.5654 3.32258   1
 -43   3   2 0.76768 2.85752   2
 -41   3   5 53.3138 8.84433  -2
 -41   3   2 53.3138 8.84433   1
 -41   3   6 36.3057 9.91139  -2
 -41   3   2 36.3057 9.91139   1
 -39   3   5 1.84057 1.37785  -2
 -39   3   2 1.84057 1.37785   1
 -37   3   5 -5.5341 3.44448  -2
 -37   3   2 -5.5341 3.44448   1
 -35   3   4 2.12057 3.79796  -2
 -35   3   2 2.12057 3.79796   1
 -33   3   4 5.32915 1.01324  -2
 -33   3   2 5.32915 1.01324   1
 -29   3   3 1845.55 54.9135  -2
 -29   3   2 1845.55 54.9135   1
 -27   3   3 32.8808 1.44739  -2
 -27   3   2 32.8808 1.44739   1
 -23   3   2 3.15695 0.86462  -2
 -23   3   2 3.15695 0.86462   1
 -21   3   2 33.5588 1.22877  -2
 -21   3   2 33.5588 1.22877   1
 -19   3   1 177.965 13.0005  -2
 -19   3   2 177.965 13.0005   1
 -19   3   2 129.877 12.3424  -2
 -19   3   2 129.877 12.3424   1
 -17   3   1 816.338 16.4902  -2
 -17   3   2 816.338 16.4902   1
 -15   3   1 1500.79 34.4119  -2
 -15   3   2 1500.79 34.4119   1
  13   3   0 1976.24 51.9334  -2
 -13   3   2 1976.24 51.9334   1
 -13   3   2 1133.23 75.8489   1
 -13   3   2 724.651 67.4925   2
  11   3   0 13.8106 0.71395  -2
 -11   3   2 13.8106 0.71395   1
  -9   3   2 42.8639 2.08387   1
  -9   3   2 51.5402 2.28559   2
   9   3   0 350.237 13.3124  -2
  -9   3   2 350.237 13.3124   1
   7   3   1 353.684 11.8096  -2
  -7   3   2 353.684 11.8096   1
  -7   3   2 138.699 7.05153   2
  -7   3   2 104.448 7.59724   1
   5   3   1 487.445 13.1671  -2
  -5   3   2 487.445 13.1671   1
  -3   3   2 65.6631 4.56358   1
  -3   3   2 141.104 5.39855   2
  -1   3   2 0.00526 0.13646   1
   1   3   2 34.7111 1.87046  -2
  -1   3   2 34.7111 1.87046   1
  -1   3   2 3.03370 0.66819  -2
   1   3   2 3.03370 0.66819   1
   1   3   2 -0.0777 0.13813   2
   1   3   2 4.96873 0.55719   1
   3   3   2 -0.6562 0.28238   1
   3   3   2 1.68639 0.29303   2
  -5   3   3 1023.72 29.8090  -2
   5   3   2 1023.72 29.8090   1
  -7   3   3 73.9252 2.63304  -2
   7   3   2 73.9252 2.63304   1
   7   3   2 49.3969 3.06217   1
   7   3   2 48.8809 4.05222   2
   9   3   2 20.9963 1.19685   1
  -9   3   4 32.2388 1.68284  -2
   9   3   2 32.2388 1.68284   1
   9   3   2 5.66284 0.94280   2
 -11   3   4 87.2818 2.27706  -2
  11   3   2 87.2818 2.27706   1
 -13   3   4 59.1845 1.65665  -2
  13   3   2 59.1845 1.65665   1
  13   3   2 4.78915 1.25091   2
 -15   3   5 67.2305 1.88849  -2
  15   3   2 67.2305 1.88849   1
 -17   3   5 53.6910 1.38963  -2
  17   3   2 53.6910 1.38963   1
 -19   3   5 42.2866 6.66599  -2
  19   3   2 42.2866 6.66599   1
 -21   3   6 13.3784 0.82890  -2
  21   3   2 13.3784 0.82890   1
 -23   3   6 4.86727 0.78930  -2
  23   3   2 4.86727 0.78930   1
 -25   3   6 223.593 15.6030  -2
  25   3   2 223.593 15.6030   1
 -27   3   7 33.2218 1.16311  -2
  27   3   2 33.2218 1.16311   1
 -29   3   7 23.4643 1.49757  -2
  29   3   2 23.4643 1.49757   1
 -33   3   8 238.308 5.49322  -2
  33   3   2 238.308 5.49322   1
 -35   3   8 11.4264 3.73840  -2
  35   3   2 11.4264 3.73840   1
 -37   3   9 48.8142 5.85906  -2
  37   3   2 48.8142 5.85906   1
 -39   3   9 0.72927 1.56270  -2
  39   3   2 0.72927 1.56270   1
 -43   3  10 40.5866 3.86021  -2
  43   3   2 40.5866 3.86021   1
 -45   3  10 -0.3492 2.17497  -2
  45   3   2 -0.3492 2.17497   1
 -49   3  11 49.8728 4.95174  -2
  49   3   2 49.8728 4.95174   1
 -51   3  11 10.6030 7.06541  -2
  51   3   2 10.6030 7.06541   1
 -55   3  12 34.3790 9.36516  -2
  55   3   2 34.3790 9.36516   1
 -57   3  12 18.5469 9.24503  -2
  57   3   2 18.5469 9.24503   1
 -59   3  13 54.9183 13.2052  -2
  59   3   2 54.9183 13.2052   1
 -60   4   9 21.4774 9.57829  -2
 -60   4   2 21.4774 9.57829   1
 -58   4   9 23.2525 12.6692  -2
 -58   4   2 23.2525 12.6692   1
 -56   4   8 1.68052 4.46111  -2
 -56   4   2 1.68052 4.46111   1
 -54   4   8 8.17655 7.31078  -2
 -54   4   2 8.17655 7.31078   1
 -52   4   7 19.1787 8.02045  -2
 -52   4   2 19.1787 8.02045   1
 -50   4   7 39.4758 3.96824  -2
 -50   4   2 39.4758 3.96824   1
 -48   4   7 45.7582 9.15146  -2
 -48   4   2 45.7582 9.15146   1
 -46   4   6 13.3950 5.26348  -2
 -46   4   2 13.3950 5.26348   1
 -44   4   6 3.94701 2.30449  -2
 -44   4   2 3.94701 2.30449   1
 -42   4   6 72.5395 10.6380  -2
 -42   4   2 72.5395 10.6380   1
 -40   4   5 48.5813 4.54972  -2
 -40   4   2 48.5813 4.54972   1
 -38   4   5 8.12031 2.27694  -2
 -38   4   2 8.12031 2.27694   1
 -36   4   5 20.1632 8.22477  -2
 -36   4   2 20.1632 8.22477   1
 -34   4   4 12.2364 1.71699  -2
 -34   4   2 12.2364 1.71699   1
 -32   4   4 86.3587 3.54689  -2
 -32   4   2 86.3587 3.54689   1
 -30   4   4 207.768 19.7179  -2
 -30   4   2 207.768 19.7179   1
 -28   4   3 47.5979 1.56627  -2
 -28   4   2 47.5979 1.56627   1
 -26   4   3 22.5226 2.51749  -2
 -26   4   2 22.5226 2.51749   1
 -24   4   2 0.51006 2.70349  -2
 -24   4   2 0.51006 2.70349   1
 -22   4   2 5.41616 0.69248  -2
 -22   4   2 5.41616 0.69248   1
 -20   4   2 2.23790 1.43488  -2
 -20   4   2 2.23790 1.43488   1
 -18   4   1 710.732 15.1695  -2
 -18   4   2 710.732 15.1695   1
 -16   4   1 693.908 14.7774  -2
 -16   4   2 693.908 14.7774   1
 -14   4   2 35.8507 2.49581   1
 -14   4   1 80.1565 3.51836  -2
 -14   4   2 80.1565 3.51836   1
 -14   4   2 35.2851 2.27553   2
  12   4   0 75.4111 1.91553  -2
 -12   4   2 75.4111 1.91553   1
 -10   4   2 17.5082 1.68201   1
  10   4   0 22.1614 1.18057  -2
 -10   4   2 22.1614 1.18057   1
   8   4   1 22.7795 1.47946  -2
  -8   4   2 22.7795 1.47946   1
  -8   4   2 9.55622 0.64625   2
  -8   4   2 9.26713 0.91724   1
   6   4   1 51.8732 1.64846  -2
  -6   4   2 51.8732 1.64846   1
   4   4   1 347.715 13.1364  -2
  -4   4   2 347.715 13.1364   1
  -4   4   2 202.060 6.02477   2
  -4   4   2 166.948 6.25978   1
  -2   4   2 0.51356 0.24956   2
  -2   4   2 1.00546 0.22372   1
   0   4   2 645.862 24.1828  -2
   0   4   2 645.862 24.1828   1
   2   4   2 0.42994 0.20742   2
   2   4   2 0.81188 0.26554   1
   4   4   2 490.009 16.0691   1
   4   4   2 473.126 20.5335   2
  -6   4   3 105.619 3.27423  -2
   6   4   2 105.619 3.27423   1
   8   4   2 18.3872 0.81845   1
   8   4   2 13.7157 1.38904   2
 -10   4   4 26.5902 1.10622  -2
  10   4   2 26.5902 1.10622   1
 -12   4   4 152.964 3.85543  -2
  12   4   2 152.964 3.85543   1
  14   4   2 13.3577 1.42266   1
  14   4   2 3.74332 1.14310   2
 -16   4   5 105.623 2.57164  -2
  16   4   2 105.623 2.57164   1
 -18   4   5 390.743 8.08584  -2
  18   4   2 390.743 8.08584   1
 -20   4   6 225.598 11.8160  -2
  20   4   2 225.598 11.8160   1
 -22   4   6 16.6096 0.80248  -2
  22   4   2 16.6096 0.80248   1
 -24   4   6 0.82342 2.67885  -2
  24   4   2 0.82342 2.67885   1
 -26   4   7 740.936 23.2490  -2
  26   4   2 740.936 23.2490   1
 -28   4   7 489.627 8.81436  -2
  28   4   2 489.627 8.81436   1
 -32   4   8 64.2821 3.37207  -2
  32   4   2 64.2821 3.37207   1
 -34   4   8 328.022 11.3865  -2
  34   4   2 328.022 11.3865   1
 -38   4   9 118.181 5.65467  -2
  38   4   2 118.181 5.65467   1
 -40   4   9 15.7639 3.51402  -2
  40   4   2 15.7639 3.51402   1
 -42   4  10 194.200 20.4526  -2
  42   4   2 194.200 20.4526   1
 -44   4  10 15.8789 3.02270  -2
  44   4   2 15.8789 3.02270   1
 -46   4  10 136.127 11.0716  -2
  46   4   2 136.127 11.0716   1
 -48   4  11 5.93102 6.70722  -2
  48   4   2 5.93102 6.70722   1
 -50   4  11 45.3650 4.26087  -2
  50   4   2 45.3650 4.26087   1
 -52   4  11 13.5472 7.60150  -2
  52   4   2 13.5472 7.60150   1
 -54   4  12 6.20988 7.52720  -2
  54   4   2 6.20988 7.52720   1
 -56   4  12 3.24450 6.73926  -2
  56   4   2 3.24450 6.73926   1
 -60   4  13 31.2026 10.5383  -2
  60   4   2 31.2026 10.5383   1
 -59   5   9 20.6859 10.0666  -2
 -59   5   2 20.6859 10.0666   1
 -57   5   8 3.96385 8.19005  -2
 -57   5   2 3.96385 8.19005   1
 -55   5   8 -1.4024 7.62103  -2
 -55   5   2 -1.4024 7.62103   1
 -53   5   8 -8.0035 6.12758  -2
 -53   5   2 -8.0035 6.12758   1
 -51   5   7 32.7140 8.90410  -2
 -51   5   2 32.7140 8.90410   1
 -49   5   7 25.3912 3.91562  -2
 -49   5   2 25.3912 3.91562   1
 -45   5   6 297.859 11.5401  -2
 -45   5   2 297.859 11.5401   1
 -43   5   6 271.330 14.2841  -2
 -43   5   2 271.330 14.2841   1
 -41   5   5 9.86820 6.13634  -2
 -41   5   2 9.86820 6.13634   1
 -39   5   5 91.0472 3.71243  -2
 -39   5   2 91.0472 3.71243   1
 -37   5   5 0.93377 3.59342  -2
 -37   5   2 0.93377 3.59342   1
 -35   5   4 74.7818 5.26219  -2
 -35   5   2 74.7818 5.26219   1
 -33   5   4 47.7279 1.65229  -2
 -33   5   2 47.7279 1.65229   1
 -29   5   3 5.56994 1.62109  -2
 -29   5   2 5.56994 1.62109   1
 -27   5   3 21.7654 1.20080  -2
 -27   5   2 21.7654 1.20080   1
 -25   5   3 125.077 12.9488  -2
 -25   5   2 125.077 12.9488   1
 -23   5   2 23.6409 1.19108  -2
 -23   5   2 23.6409 1.19108   1
 -21   5   2 1.20968 0.81673  -2
 -21   5   2 1.20968 0.81673   1
 -19   5   1 354.370 24.2943  -2
 -19   5   2 354.370 24.2943   1
 -19   5   2 322.838 27.2054  -2
 -19   5   2 322.838 27.2054   1
 -17   5   1 272.846 6.02228  -2
 -17   5   2 272.846 6.02228   1
 -15   5   1 134.874 3.14914  -2
 -15   5   2 134.874 3.14914   1
  13   5   0 3469.98 78.8380  -2
 -13   5   2 3469.98 78.8380   1
 -13   5   2 2181.42 145.435   1
  11   5   0 740.974 15.9703  -2
 -11   5   2 740.974 15.9703   1
  -9   5   2 29.5543 2.24873   1
  -9   5   2 25.8576 1.83878   2
   9   5   0 49.9425 2.07716  -2
  -9   5   2 49.9425 2.07716   1
   7   5   1 279.387 8.42146  -2
  -7   5   2 279.387 8.42146   1
  -7   5   2 99.1296 10.1839   2
   5   5   1 59.5779 1.87261  -2
  -5   5   2 59.5779 1.87261   1
  -3   5   2 2.41119 0.41476   2
  -3   5   2 2.68102 0.31148   1
   1   5   2 126.560 3.88135  -2
  -1   5   2 126.560 3.88135   1
  -1   5   2 122.781 3.78549  -2
   1   5   2 122.781 3.78549   1
   3   5   2 18.8872 0.83867   1
   3   5   2 18.7178 0.76475   2
  -5   5   3 132.392 4.07500  -2
   5   5   2 132.392 4.07500   1
  -7   5   3 15.0495 0.89728  -2
   7   5   2 15.0495 0.89728   1
   7   5   2 7.97619 1.63734   2
   9   5   2 -1.2228 0.77877   1
   9   5   2 2.15707 1.48443   2
  -9   5   4 1.53023 0.81558  -2
   9   5   2 1.53023 0.81558   1
 -11   5   4 2807.95 66.2656  -2
  11   5   2 2807.95 66.2656   1
 -13   5   4 395.547 13.2492  -2
  13   5   2 395.547 13.2492   1
 -15   5   5 137.132 3.41015  -2
  15   5   2 137.132 3.41015   1
  15   5   2 116.511 8.19985   2
 -17   5   5 28.8712 1.04439  -2
  17   5   2 28.8712 1.04439   1
 -19   5   5 12.6103 3.89977  -2
  19   5   2 12.6103 3.89977   1
  19   5   2 3.50128 1.41827   2
 -21   5   6 6.66612 0.94354  -2
  21   5   2 6.66612 0.94354   1
 -23   5   6 675.585 13.1965  -2
  23   5   2 675.585 13.1965   1
 -27   5   7 132.041 2.91541  -2
  27   5   2 132.041 2.91541   1
 -29   5   7 11.7858 1.35053  -2
  29   5   2 11.7858 1.35053   1
 -31   5   7 107.502 8.82532  -2
  31   5   2 107.502 8.82532   1
 -33   5   8 -0.7715 1.03339  -2
  33   5   2 -0.7715 1.03339   1
 -35   5   8 44.1573 5.23799  -2
  35   5   2 44.1573 5.23799   1
 -37   5   9 215.000 14.5297  -2
  37   5   2 215.000 14.5297   1
 -39   5   9 398.070 13.1918  -2
  39   5   2 398.070 13.1918   1
 -41   5   9 241.686 24.8561  -2
 -41   5  10 241.686 24.8561  -2
  41   5   2 241.686 24.8561   1
 -43   5  10 6.55036 3.05281  -2
  43   5   2 6.55036 3.05281   1
 -45   5  10 25.1174 3.20061  -2
  45   5   2 25.1174 3.20061   1
 -49   5  11 32.5950 4.35021  -2
  49   5   2 32.5950 4.35021   1
 -51   5  11 6.46552 7.78289  -2
  51   5   2 6.46552 7.78289   1
 -55   5  12 6.03520 4.71167  -2
  55   5   2 6.03520 4.71167   1
 -57   5  12 25.1508 10.4084  -2
  57   5   2 25.1508 10.4084   1
 -59   5  13 -0.0914 10.9262  -2
  59   5   2 -0.0914 10.9262   1
 -60   6   9 16.5826 6.00720  -2
 -60   6   2 16.5826 6.00720   1
 -58   6   9 -5.8510 12.3203  -2
 -58   6   2 -5.8510 12.3203   1
 -56   6   8 -0.9219 6.48070  -2
 -56   6   2 -0.9219 6.48070   1
 -54   6   8 21.2080 8.73153  -2
 -54   6   2 21.2080 8.73153   1
 -52   6   7 -0.9345 7.07131  -2
 -52   6   2 -0.9345 7.07131   1
 -50   6   7 1.32081 2.10842  -2
 -50   6   2 1.32081 2.10842   1
 -48   6   7 6.79913 6.94760  -2
 -48   6   2 6.79913 6.94760   1
 -46   6   6 6.27773 4.82111  -2
 -46   6   2 6.27773 4.82111   1
 -44   6   6 3.70978 2.27614  -2
 -44   6   2 3.70978 2.27614   1
 -40   6   2 2.64459 2.78659   1
 -40   6   5 8.12357 3.25898  -2
 -40   6   2 8.12357 3.25898   1
 -38   6   5 6.67048 2.21983  -2
 -38   6   2 6.67048 2.21983   1
 -34   6   4 346.461 10.8700  -2
 -34   6   2 346.461 10.8700   1
 -32   6   4 54.1273 2.58977  -2
 -32   6   2 54.1273 2.58977   1
 -30   6   4 232.368 21.5942  -2
 -30   6   2 232.368 21.5942   1
 -28   6   3 37.4419 1.37687  -2
 -28   6   2 37.4419 1.37687   1
 -26   6   3 576.273 21.3780  -2
 -26   6   2 576.273 21.3780   1
 -24   6   2 59.4440 4.07122  -2
 -24   6   2 59.4440 4.07122   1
 -22   6   2 8.65903 0.77973  -2
 -22   6   2 8.65903 0.77973   1
 -20   6   2 32.2687 2.76040  -2
 -20   6   2 32.2687 2.76040   1
 -18   6   1 485.824 10.3646  -2
 -18   6   2 485.824 10.3646   1
 -16   6   1 164.953 3.78932  -2
 -16   6   2 164.953 3.78932   1
 -14   6   2 31.0198 3.00199   1
 -14   6   2 32.8790 2.64161   2
 -14   6   1 38.4815 4.75412  -2
 -14   6   2 38.4815 4.75412   1
  12   6   0 117.842 2.91699  -2
 -12   6   2 117.842 2.91699   1
  10   6   0 45.9454 1.40053  -2
 -10   6   2 45.9454 1.40053   1
  -8   6   2 1.79002 0.55358   2
  -8   6   2 0.96717 0.69701   1
   8   6   1 6.60701 1.19130  -2
  -8   6   2 6.60701 1.19130   1
   6   6   1 333.450 9.15737  -2
  -6   6   2 333.450 9.15737   1
   4   6   1 232.059 8.08169  -2
  -4   6   2 232.059 8.08169   1
  -4   6   2 106.689 3.76481   1
  -4   6   2 124.289 8.60060   2
  -2   6   2 1.81978 0.46118   2
  -2   6   2 1.79165 0.34616   1
   0   6   2 1.43883 0.45172  -2
   0   6   2 1.43883 0.45172   1
   2   6   2 16.6697 0.74955   2
   2   6   2 18.9598 0.91498   1
   4   6   2 18.4664 1.73736   2
  -4   6   3 46.8190 1.77166  -2
   4   6   2 46.8190 1.77166   1
  -6   6   3 6.03593 0.73975  -2
   6   6   2 6.03593 0.73975   1
   8   6   2 7.17789 0.71004   1
  -8   6   3 28.0459 2.78622  -2
   8   6   2 28.0459 2.78622   1
   8   6   2 4.78760 1.02337   2
 -10   6   4 494.914 13.9458  -2
  10   6   2 494.914 13.9458   1
 -12   6   4 1959.09 50.3952  -2
  12   6   2 1959.09 50.3952   1
  14   6   2 26.9883 2.79708   1
 -14   6   5 145.419 7.70511  -2
  14   6   2 145.419 7.70511   1
 -16   6   5 47.5960 1.58701  -2
  16   6   2 47.5960 1.58701   1
 -18   6   5 40.1132 1.37052  -2
  18   6   2 40.1132 1.37052   1
  20   6   2 3.52500 1.60474   2
 -20   6   6 30.2528 4.24919  -2
  20   6   2 30.2528 4.24919   1
 -22   6   6 2.61391 0.69910  -2
  22   6   2 2.61391 0.69910   1
 -24   6   6 72.4743 5.61203  -2
  24   6   2 72.4743 5.61203   1
 -26   6   7 26.2043 2.44008  -2
  26   6   2 26.2043 2.44008   1
 -28   6   7 179.435 4.19198  -2
  28   6   2 179.435 4.19198   1
 -32   6   8 44.8310 3.16093  -2
  32   6   2 44.8310 3.16093   1
 -34   6   8 47.4519 2.89497  -2
  34   6   2 47.4519 2.89497   1
 -38   6   9 10.4505 2.50863  -2
  38   6   2 10.4505 2.50863   1
 -40   6   9 10.6360 3.35975  -2
  40   6   2 10.6360 3.35975   1
 -44   6  10 94.4936 5.46582  -2
  44   6   2 94.4936 5.46582   1
 -46   6  10 19.0712 5.39060  -2
  46   6   2 19.0712 5.39060   1
 -48   6  11 40.6742 9.37165  -2
  48   6   2 40.6742 9.37165   1
 -50   6  11 -2.8452 2.07295  -2
  50   6   2 -2.8452 2.07295   1
 -52   6  11 20.0593 8.13829  -2
  52   6   2 20.0593 8.13829   1
 -54   6  12 12.3354 5.18307  -2
  54   6   2 12.3354 5.18307   1
 -56   6  12 -2.8997 4.49415  -2
  56   6   2 -2.8997 4.49415   1
 -60   6  13 -8.9799 6.41055  -2
  60   6   2 -8.9799 6.41055   1
 -59   7   9 0.64957 10.3264  -2
 -59   7   2 0.64957 10.3264   1
 -57   7   8 -10.307 7.68728  -2
 -57   7   2 -10.307 7.68728   1
 -55   7   8 -7.7748 4.41001  -2
 -55   7   2 -7.7748 4.41001   1
 -51   7   7 4.90696 7.71060  -2
 -51   7   2 4.90696 7.71060   1
 -49   7   7 109.771 7.25393  -2
 -49   7   2 109.771 7.25393   1
 -47   7   7 29.3659 6.63515  -2
 -47   7   2 29.3659 6.63515   1
 -45   7   6 80.6802 4.59271  -2
 -45   7   2 80.6802 4.59271   1
 -43   7   6 266.709 14.1871  -2
 -43   7   2 266.709 14.1871   1
 -41   7   2 77.0530 11.0244   1
 -39   7   5 6.02795 1.59118  -2
 -39   7   2 6.02795 1.59118   1
 -37   7   5 422.678 25.9582  -2
 -37   7   2 422.678 25.9582   1
 -35   7   4 31.9107 7.45062  -2
 -35   7   2 31.9107 7.45062   1
 -33   7   4 61.8984 2.14263  -2
 -33   7   2 61.8984 2.14263   1
 -31   7   4 205.282 19.1485  -2
 -31   7   2 205.282 19.1485   1
 -29   7   3 44.0653 2.29945  -2
 -29   7   2 44.0653 2.29945   1
 -27   7   3 463.061 9.35201  -2
 -27   7   2 463.061 9.35201   1
 -25   7   3 448.284 37.8741  -2
 -25   7   2 448.284 37.8741   1
 -23   7   2 -0.0713 0.85229  -2
 -23   7   2 -0.0713 0.85229   1
 -21   7   2 2.87058 0.85301  -2
 -21   7   2 2.87058 0.85301   1
 -19   7   1 20.3481 4.71798  -2
 -19   7   2 20.3481 4.71798   1
 -17   7   1 452.089 8.92646  -2
 -17   7   2 452.089 8.92646   1
 -15   7   1 751.055 16.9176  -2
 -15   7   2 751.055 16.9176   1
  13   7   0 1113.57 27.1388  -2
 -13   7   2 1113.57 27.1388   1
 -13   7   2 896.842 59.9420   1
  11   7   0 1868.78 44.0996  -2
 -11   7   2 1868.78 44.0996   1
   9   7   0 71.9996 2.39158  -2
  -9   7   2 71.9996 2.39158   1
  -9   7   2 28.8515 4.10315   2
   7   7   1 2.33695 0.83718  -2
  -7   7   2 2.33695 0.83718   1
   5   7   1 1.86080 0.69486  -2
  -5   7   2 1.86080 0.69486   1
  -3   7   2 196.528 5.98562   2
  -3   7   2 209.646 5.96984   1
   1   7   2 213.151 5.59522  -2
  -1   7   2 213.151 5.59522   1
  -1   7   2 218.520 6.63098  -2
   1   7   2 218.520 6.63098   1
   3   7   2 52.0743 1.76038   2
   3   7   2 51.8212 1.87816   1
  -5   7   3 8.61331 0.84196  -2
   5   7   2 8.61331 0.84196   1
  -7   7   3 44.0389 1.67596  -2
   7   7   2 44.0389 1.67596   1
  -9   7   4 965.583 28.2520  -2
   9   7   2 965.583 28.2520   1
   9   7   2 578.713 54.0531   1
 -11   7   4 3681.05 97.5041  -2
  11   7   2 3681.05 97.5041   1
 -13   7   4 1225.13 30.4638  -2
  13   7   2 1225.13 30.4638   1
 -15   7   5 928.507 21.8713  -2
  15   7   2 928.507 21.8713   1
 -17   7   5 416.518 8.54047  -2
  17   7   2 416.518 8.54047   1
 -19   7   5 251.204 20.1312  -2
  19   7   2 251.204 20.1312   1
 -21   7   6 91.9086 2.50290  -2
  21   7   2 91.9086 2.50290   1
 -23   7   6 8.51282 1.02940  -2
  23   7   2 8.51282 1.02940   1
  25   7   2 367.225 25.1955   2
 -27   7   7 502.012 10.7957  -2
  27   7   2 502.012 10.7957   1
 -29   7   7 52.8444 3.58538  -2
  29   7   2 52.8444 3.58538   1
 -33   7   8 112.115 3.45146  -2
  33   7   2 112.115 3.45146   1
 -35   7   8 53.8054 8.26132  -2
  35   7   2 53.8054 8.26132   1
 -37   7   9 32.7592 5.04392  -2
  37   7   2 32.7592 5.04392   1
 -39   7   9 30.7847 3.01418  -2
  39   7   2 30.7847 3.01418   1
 -41   7   9 59.4171 13.3182  -2
 -41   7  10 59.4171 13.3182  -2
  41   7   2 59.4171 13.3182   1
 -43   7  10 109.723 6.24917  -2
  43   7   2 109.723 6.24917   1
 -45   7  10 115.468 6.43441  -2
  45   7   2 115.468 6.43441   1
 -49   7  11 -3.1458 3.36140  -2
  49   7   2 -3.1458 3.36140   1
 -51   7  11 0.96466 7.38821  -2
  51   7   2 0.96466 7.38821   1
 -55   7  12 26.3685 5.90536  -2
  55   7   2 26.3685 5.90536   1
 -57   7  12 -15.152 8.88137  -2
  57   7   2 -15.152 8.88137   1
  57   7   2 2.88090 4.57387   1
 -59   7  13 -6.0741 12.8006  -2
  59   7   2 -6.0741 12.8006   1
 -59   7  13 20.1625 10.7657  -2
 -59   7  12 20.1625 10.7657  -2
  59   7   2 20.1625 10.7657   1
 -56   8   8 -4.8299 6.67464  -2
 -56   8   2 -4.8299 6.67464   1
 -54   8   8 30.2935 10.0878  -2
 -54   8   2 30.2935 10.0878   1
 -52   8   7 -8.2841 7.24439  -2
 -52   8   2 -8.2841 7.24439   1
 -50   8   7 3.84690 2.50113  -2
 -50   8   2 3.84690 2.50113   1
 -48   8   7 62.3980 11.1374  -2
 -48   8   2 62.3980 11.1374   1
 -46   8   6 4.92954 5.03951  -2
 -46   8   2 4.92954 5.03951   1
 -44   8   6 58.1450 3.82035  -2
 -44   8   2 58.1450 3.82035   1
 -42   8   6 14.1601 7.33264  -2
 -42   8   2 14.1601 7.33264   1
 -40   8   5 19.5310 2.95285  -2
 -40   8   2 19.5310 2.95285   1
 -38   8   5 98.5329 5.24529  -2
 -38   8   2 98.5329 5.24529   1
 -36   8   5 39.8215 9.66485  -2
 -36   8   2 39.8215 9.66485   1
 -34   8   4 307.467 10.0024  -2
 -34   8   2 307.467 10.0024   1
 -32   8   4 278.387 9.82328  -2
 -32   8   2 278.387 9.82328   1
 -30   8   4 258.362 15.8646  -2
 -30   8   2 258.362 15.8646   1
 -28   8   3 262.405 5.53359  -2
 -28   8   2 262.405 5.53359   1
 -26   8   3 12.2721 2.20643  -2
 -26   8   2 12.2721 2.20643   1
 -24   8   2 -1.2789 2.65727  -2
 -24   8   2 -1.2789 2.65727   1
[truncated: 2,680,127 more chars]
